# Supplementary material for: Genetic Regulation of Mitosis–Meiosis Fate Decision in Plants: Is Callose an Oversighted Polysaccharide in These Processes?
Source: Plants (Basel). 2023 May 9;12(10):1936. doi: 10.3390/plants12101936 (PMC10223186; doi:10.3390/plants12101936)
Supplement: Supplementary file 1 [file plants-12-01936-s001.zip]

Archive with 1 entries (1 files):
- plants-2347537-supplementary.xlsx
