# Supplementary material for: Genetic Regulation of Mitosis–Meiosis Fate Decision in Plants: Is Callose an Oversighted Polysaccharide in These Processes?
Source: Plants (Basel). 2023 May 9;12(10):1936. doi: 10.3390/plants12101936 (PMC10223186; doi:10.3390/plants12101936)
Supplement: Supplementary file 1 [file plants-12-01936-s001.zip › plants-2347537-supplementary.xlsx]

## Sheet: Supplemental_table S1
#Batch CD-search tool	NIH/NLM/NCBI
#cdsid	QM3-qcdsearch-C8EAE62768640E9-188DD6ED6BBF8B2
#datatype	hitsConcise Results
#status	0
#Start time	2023-02-24T01:37:49	Run time	0:00:03:45
#status	success
Query	Hit type	PSSM-ID	From	To	E-Value	Bitscore	Accession	Short name	Incomplete	Superfamily
Q#6 - >177798	superfamily	426739	1018	1754	0	837.987	cl15642	Glucan_synthase superfamily	-	-
Q#6 - >177798	specific	433841	300	414	4.07e-62	207.461	pfam14288	FKS1_dom1	-	cl16776
Q#6 - >177798	superfamily	428050	35	142	9.81e-13	66.8185	cl24167	Vta1 superfamily	-	-
Q#7 - >133452	superfamily	426739	1024	1760	0	889.989	cl15642	Glucan_synthase superfamily	-	-
Q#7 - >133452	specific	433841	350	459	5.68e-55	187.046	pfam14288	FKS1_dom1	-	cl16776
Q#8 - >163802	superfamily	426739	1023	1766	0	876.892	cl15642	Glucan_synthase superfamily	-	-
Q#8 - >163802	specific	433841	312	425	4.22e-62	207.461	pfam14288	FKS1_dom1	-	cl16776
Q#8 - >163802	specific	428050	39	177	2.83e-14	71.4409	pfam04652	Vta1	-	cl24167
Q#9 - >267830	superfamily	426739	967	1702	0	858.017	cl15642	Glucan_synthase superfamily	-	-
Q#9 - >267830	specific	433841	297	410	9.99e-61	203.224	pfam14288	FKS1_dom1	-	cl16776
Q#9 - >267830	specific	428050	42	149	3.13e-19	85.3081	pfam04652	Vta1	-	cl24167
Q#10 - >Sphfalx0069s0020.1	superfamily	426739	1080	1823	0	837.216	cl15642	Glucan_synthase superfamily	-	-
Q#10 - >Sphfalx0069s0020.1	specific	433841	358	463	6.86e-46	160.852	pfam14288	FKS1_dom1	-	cl16776
Q#11 - >Sphfalx0025s0046.1	superfamily	426739	1059	1805	0	902.7	cl15642	Glucan_synthase superfamily	-	-
Q#11 - >Sphfalx0025s0046.1	specific	433841	323	436	4.93e-59	198.602	pfam14288	FKS1_dom1	-	cl16776
Q#11 - >Sphfalx0025s0046.1	superfamily	428050	50	158	2.91e-12	65.6629	cl24167	Vta1 superfamily	-	-
Q#12 - >Sphfalx0020s0148.1	superfamily	426739	857	1622	0	952.006	cl15642	Glucan_synthase superfamily	-	-
Q#12 - >Sphfalx0020s0148.1	specific	433841	140	247	1.19e-55	188.586	pfam14288	FKS1_dom1	-	cl16776
Q#13 - >Sphfalx0127s0051.1	superfamily	426739	1055	1801	0	895.381	cl15642	Glucan_synthase superfamily	-	-
Q#13 - >Sphfalx0127s0051.1	specific	433841	321	434	5.17e-61	203.994	pfam14288	FKS1_dom1	-	cl16776
Q#13 - >Sphfalx0127s0051.1	superfamily	428050	48	188	1.69e-12	66.4333	cl24167	Vta1 superfamily	-	-
Q#14 - >Pp3c9_4143V3.1	superfamily	426739	1054	1801	0	905.782	cl15642	Glucan_synthase superfamily	-	-
Q#14 - >Pp3c9_4143V3.1	specific	433841	321	434	6.35e-58	195.52	pfam14288	FKS1_dom1	-	cl16776
Q#14 - >Pp3c9_4143V3.1	specific	428050	48	188	8.41e-17	78.7597	pfam04652	Vta1	-	cl24167
Q#15 - >Pp3c9_4143V3.2	superfamily	426739	1054	1801	0	905.782	cl15642	Glucan_synthase superfamily	-	-
Q#15 - >Pp3c9_4143V3.2	specific	433841	321	434	6.35e-58	195.52	pfam14288	FKS1_dom1	-	cl16776
Q#15 - >Pp3c9_4143V3.2	specific	428050	48	188	8.41e-17	78.7597	pfam04652	Vta1	-	cl24167
Q#16 - >Pp3c9_4140V3.1	superfamily	426739	1054	1801	0	905.782	cl15642	Glucan_synthase superfamily	-	-
Q#16 - >Pp3c9_4140V3.1	specific	433841	321	434	6.35e-58	195.52	pfam14288	FKS1_dom1	-	cl16776
Q#16 - >Pp3c9_4140V3.1	specific	428050	48	188	8.41e-17	78.7597	pfam04652	Vta1	-	cl24167
Q#17 - >Pp3c4_15060V3.1	superfamily	426739	870	1643	0	923.886	cl15642	Glucan_synthase superfamily	-	-
Q#17 - >Pp3c4_15060V3.1	specific	433841	145	257	3.9e-55	187.431	pfam14288	FKS1_dom1	-	cl16776
Q#18 - >Pp3c4_15060V3.2	superfamily	426739	870	1643	0	923.886	cl15642	Glucan_synthase superfamily	-	-
Q#18 - >Pp3c4_15060V3.2	specific	433841	145	257	3.9e-55	187.431	pfam14288	FKS1_dom1	-	cl16776
Q#19 - >Mapoly0148s0007.1	superfamily	426739	1051	1796	0	807.941	cl15642	Glucan_synthase superfamily	-	-
Q#19 - >Mapoly0148s0007.1	specific	433841	353	463	5.64e-56	189.742	pfam14288	FKS1_dom1	-	cl16776
Q#20 - >Mapoly0183s0015.1	superfamily	426739	1136	1880	0	865.336	cl15642	Glucan_synthase superfamily	-	-
Q#20 - >Mapoly0183s0015.1	specific	433841	402	515	2.35e-62	208.232	pfam14288	FKS1_dom1	-	cl16776
Q#20 - >Mapoly0183s0015.1	specific	428050	128	237	3.59e-20	88.3897	pfam04652	Vta1	-	cl24167
Q#21 - >Sphmag02G100300.1	superfamily	426739	857	1622	0	949.309	cl15642	Glucan_synthase superfamily	-	-
Q#21 - >Sphmag02G100300.1	specific	433841	140	247	7.82e-57	192.053	pfam14288	FKS1_dom1	-	cl16776
Q#22 - >Sphmag09G099600.1	superfamily	426739	1059	1805	0	893.07	cl15642	Glucan_synthase superfamily	-	-
Q#22 - >Sphmag09G099600.1	specific	433841	323	436	1.04e-59	200.528	pfam14288	FKS1_dom1	-	cl16776
Q#22 - >Sphmag09G099600.1	superfamily	428050	50	158	4.63e-12	64.8925	cl24167	Vta1 superfamily	-	-
Q#23 - >Sphmag06G019800.1	superfamily	426739	1055	1801	0	894.996	cl15642	Glucan_synthase superfamily	-	-
Q#23 - >Sphmag06G019800.1	specific	433841	321	434	3.39e-60	201.683	pfam14288	FKS1_dom1	-	cl16776
Q#23 - >Sphmag06G019800.1	superfamily	428050	48	188	1.81e-12	66.0481	cl24167	Vta1 superfamily	-	-
Q#24 - >Sphfalx07G059400.1	superfamily	426739	1080	1823	0	837.216	cl15642	Glucan_synthase superfamily	-	-
Q#24 - >Sphfalx07G059400.1	specific	433841	358	463	6.86e-46	160.852	pfam14288	FKS1_dom1	-	cl16776
Q#25 - >Sphfalx02G092800.1	superfamily	426739	857	1622	0	952.006	cl15642	Glucan_synthase superfamily	-	-
Q#25 - >Sphfalx02G092800.1	specific	433841	140	247	1.19e-55	188.586	pfam14288	FKS1_dom1	-	cl16776
Q#26 - >Sphfalx09G013500.1	superfamily	426739	1059	1805	0	902.7	cl15642	Glucan_synthase superfamily	-	-
Q#26 - >Sphfalx09G013500.1	specific	433841	323	436	4.93e-59	198.602	pfam14288	FKS1_dom1	-	cl16776
Q#26 - >Sphfalx09G013500.1	superfamily	428050	50	158	2.91e-12	65.6629	cl24167	Vta1 superfamily	-	-
Q#27 - >Sphfalx06G019200.1	superfamily	426739	1055	1801	0	895.381	cl15642	Glucan_synthase superfamily	-	-
Q#27 - >Sphfalx06G019200.1	specific	433841	321	434	5.17e-61	203.994	pfam14288	FKS1_dom1	-	cl16776
Q#27 - >Sphfalx06G019200.1	superfamily	428050	48	188	1.69e-12	66.4333	cl24167	Vta1 superfamily	-	-
Q#28 - >Sphfalx06G019200.2	superfamily	426739	1055	1801	0	895.381	cl15642	Glucan_synthase superfamily	-	-
Q#28 - >Sphfalx06G019200.2	specific	433841	321	434	5.17e-61	203.994	pfam14288	FKS1_dom1	-	cl16776
Q#28 - >Sphfalx06G019200.2	superfamily	428050	48	188	1.69e-12	66.4333	cl24167	Vta1 superfamily	-	-
Q#29 - >CepurR40.7G065500.1	superfamily	426739	1053	1800	0	893.455	cl15642	Glucan_synthase superfamily	-	-
Q#29 - >CepurR40.7G065500.1	specific	433841	320	433	7.24e-59	198.216	pfam14288	FKS1_dom1	-	cl16776
Q#29 - >CepurR40.7G065500.1	specific	428050	47	163	7.7e-17	78.7597	pfam04652	Vta1	-	cl24167
Q#30 - >CepurGG1.7G060700.1	superfamily	426739	1053	1800	0	893.455	cl15642	Glucan_synthase superfamily	-	-
Q#30 - >CepurGG1.7G060700.1	specific	433841	320	433	7.24e-59	198.216	pfam14288	FKS1_dom1	-	cl16776
Q#30 - >CepurGG1.7G060700.1	specific	428050	47	163	7.7e-17	78.7597	pfam04652	Vta1	-	cl24167
Q#31 - >Thupl.29380363s0003.1	superfamily	426739	1051	1787	0	900.774	cl15642	Glucan_synthase superfamily	-	-
Q#31 - >Thupl.29380363s0003.1	specific	433841	325	438	2.24e-60	202.454	pfam14288	FKS1_dom1	-	cl16776
Q#31 - >Thupl.29380363s0003.1	specific	428050	49	175	8.97e-16	75.6781	pfam04652	Vta1	-	cl24167
Q#32 - >Thupl.29380363s0005.1	superfamily	426739	1052	1785	0	901.545	cl15642	Glucan_synthase superfamily	-	-
Q#32 - >Thupl.29380363s0005.1	specific	433841	325	438	8.04e-60	200.913	pfam14288	FKS1_dom1	-	cl16776
Q#32 - >Thupl.29380363s0005.1	specific	428050	51	172	6.85e-15	72.9817	pfam04652	Vta1	-	cl24167
Q#33 - >Thupl.29380363s0005.3	superfamily	426739	1048	1781	0	901.159	cl15642	Glucan_synthase superfamily	-	-
Q#33 - >Thupl.29380363s0005.3	specific	433841	325	438	8.59e-60	200.528	pfam14288	FKS1_dom1	-	cl16776
Q#33 - >Thupl.29380363s0005.3	specific	428050	51	172	6.84e-15	72.9817	pfam04652	Vta1	-	cl24167
Q#34 - >Thupl.29380363s0005.2	superfamily	426739	1052	1757	0	847.617	cl15642	Glucan_synthase superfamily	-	-
Q#34 - >Thupl.29380363s0005.2	specific	433841	325	438	9.71e-60	200.528	pfam14288	FKS1_dom1	-	cl16776
Q#34 - >Thupl.29380363s0005.2	specific	428050	51	172	7.01e-15	72.9817	pfam04652	Vta1	-	cl24167
Q#35 - >Thupl.29380363s0005.4	superfamily	426739	1048	1753	0	847.232	cl15642	Glucan_synthase superfamily	-	-
Q#35 - >Thupl.29380363s0005.4	specific	433841	325	438	1.04e-59	200.528	pfam14288	FKS1_dom1	-	cl16776
Q#35 - >Thupl.29380363s0005.4	specific	428050	51	172	7e-15	72.9817	pfam04652	Vta1	-	cl24167
Q#36 - >Thupl.29379907s0004.3	superfamily	426739	1022	1759	0	841.839	cl15642	Glucan_synthase superfamily	-	-
Q#36 - >Thupl.29379907s0004.3	specific	433841	335	444	7.41e-56	189.357	pfam14288	FKS1_dom1	-	cl16776
Q#37 - >Thupl.29379907s0004.2	superfamily	426739	1022	1759	0	841.839	cl15642	Glucan_synthase superfamily	-	-
Q#37 - >Thupl.29379907s0004.2	specific	433841	335	444	7.41e-56	189.357	pfam14288	FKS1_dom1	-	cl16776
Q#38 - >Thupl.29380887s0003.1	superfamily	426739	1045	1774	0	899.233	cl15642	Glucan_synthase superfamily	-	-
Q#38 - >Thupl.29380887s0003.1	specific	433841	317	430	4.55e-60	201.298	pfam14288	FKS1_dom1	-	cl16776
Q#38 - >Thupl.29380887s0003.1	specific	428050	43	150	1.89e-15	74.9077	pfam04652	Vta1	-	cl24167
Q#39 - >Thupl.29380931s0012.1	specific	426739	883	1633	0	1024.04	pfam02364	Glucan_synthase	-	cl15642
Q#39 - >Thupl.29380931s0012.1	specific	433841	165	266	2.69e-50	173.564	pfam14288	FKS1_dom1	-	cl16776
Q#40 - >Thupl.29380931s0012.2	specific	426739	883	1633	0	1024.04	pfam02364	Glucan_synthase	-	cl15642
Q#40 - >Thupl.29380931s0012.2	specific	433841	165	266	2.69e-50	173.564	pfam14288	FKS1_dom1	-	cl16776
Q#41 - >Thupl.29379661s0007.1	superfamily	426739	1075	1800	0	883.055	cl15642	Glucan_synthase superfamily	-	-
Q#41 - >Thupl.29379661s0007.1	specific	433841	317	430	9.28e-63	209.002	pfam14288	FKS1_dom1	-	cl16776
Q#41 - >Thupl.29379661s0007.1	specific	428050	45	173	2.58e-18	82.9969	pfam04652	Vta1	-	cl24167
Q#42 - >Thupl.29379661s0007.14	superfamily	426739	1074	1799	0	882.67	cl15642	Glucan_synthase superfamily	-	-
Q#42 - >Thupl.29379661s0007.14	specific	433841	317	430	9.37e-63	209.002	pfam14288	FKS1_dom1	-	cl16776
Q#42 - >Thupl.29379661s0007.14	specific	428050	45	173	2.6e-18	82.9969	pfam04652	Vta1	-	cl24167
Q#43 - >Thupl.29379661s0007.13	superfamily	426739	1074	1799	0	882.67	cl15642	Glucan_synthase superfamily	-	-
Q#43 - >Thupl.29379661s0007.13	specific	433841	317	430	9.37e-63	209.002	pfam14288	FKS1_dom1	-	cl16776
Q#43 - >Thupl.29379661s0007.13	specific	428050	45	173	2.6e-18	82.9969	pfam04652	Vta1	-	cl24167
Q#44 - >Thupl.29379661s0007.3	superfamily	426739	1074	1799	0	882.67	cl15642	Glucan_synthase superfamily	-	-
Q#44 - >Thupl.29379661s0007.3	specific	433841	317	430	9.37e-63	209.002	pfam14288	FKS1_dom1	-	cl16776
Q#44 - >Thupl.29379661s0007.3	specific	428050	45	173	2.6e-18	82.9969	pfam04652	Vta1	-	cl24167
Q#45 - >Thupl.29379661s0007.2	superfamily	426739	1074	1799	0	882.67	cl15642	Glucan_synthase superfamily	-	-
Q#45 - >Thupl.29379661s0007.2	specific	433841	317	430	9.37e-63	209.002	pfam14288	FKS1_dom1	-	cl16776
Q#45 - >Thupl.29379661s0007.2	specific	428050	45	173	2.6e-18	82.9969	pfam04652	Vta1	-	cl24167
Q#46 - >Thupl.29379661s0007.5	superfamily	426739	1074	1791	0	863.795	cl15642	Glucan_synthase superfamily	-	-
Q#46 - >Thupl.29379661s0007.5	specific	433841	317	430	9.98e-63	209.002	pfam14288	FKS1_dom1	-	cl16776
Q#46 - >Thupl.29379661s0007.5	specific	428050	45	173	2.59e-18	82.9969	pfam04652	Vta1	-	cl24167
Q#47 - >Thupl.29379661s0007.11	superfamily	426739	1074	1799	0	883.44	cl15642	Glucan_synthase superfamily	-	-
Q#47 - >Thupl.29379661s0007.11	specific	433841	317	430	9.86e-63	209.002	pfam14288	FKS1_dom1	-	cl16776
Q#47 - >Thupl.29379661s0007.11	specific	428050	45	173	2.26e-18	82.9969	pfam04652	Vta1	-	cl24167
Q#48 - >Thupl.29379661s0007.10	superfamily	426739	1074	1803	0	889.989	cl15642	Glucan_synthase superfamily	-	-
Q#48 - >Thupl.29379661s0007.10	specific	433841	317	430	1.04e-62	209.002	pfam14288	FKS1_dom1	-	cl16776
Q#48 - >Thupl.29379661s0007.10	specific	428050	45	173	2.4e-18	82.9969	pfam04652	Vta1	-	cl24167
Q#49 - >Thupl.29379661s0007.9	superfamily	426739	1074	1799	0	884.981	cl15642	Glucan_synthase superfamily	-	-
Q#49 - >Thupl.29379661s0007.9	specific	433841	317	430	8.92e-63	209.002	pfam14288	FKS1_dom1	-	cl16776
Q#49 - >Thupl.29379661s0007.9	specific	428050	45	173	2.47e-18	82.9969	pfam04652	Vta1	-	cl24167
Q#50 - >Thupl.29379661s0007.4	superfamily	426739	1074	1789	0	884.211	cl15642	Glucan_synthase superfamily	-	-
Q#50 - >Thupl.29379661s0007.4	specific	433841	317	430	1.07e-62	209.002	pfam14288	FKS1_dom1	-	cl16776
Q#50 - >Thupl.29379661s0007.4	specific	428050	45	173	2.4e-18	82.9969	pfam04652	Vta1	-	cl24167
Q#51 - >Thupl.29379661s0007.8	superfamily	426739	1074	1767	0	881.129	cl15642	Glucan_synthase superfamily	-	-
Q#51 - >Thupl.29379661s0007.8	specific	433841	317	430	7.95e-63	209.387	pfam14288	FKS1_dom1	-	cl16776
Q#51 - >Thupl.29379661s0007.8	specific	428050	45	173	2.36e-18	82.9969	pfam04652	Vta1	-	cl24167
Q#52 - >Thupl.29379661s0007.12	superfamily	426739	1074	1759	0	877.662	cl15642	Glucan_synthase superfamily	-	-
Q#52 - >Thupl.29379661s0007.12	specific	433841	317	430	6.68e-63	209.387	pfam14288	FKS1_dom1	-	cl16776
Q#52 - >Thupl.29379661s0007.12	specific	428050	45	173	2.7e-18	82.6117	pfam04652	Vta1	-	cl24167
Q#53 - >Thupl.29379661s0007.6	superfamily	426739	1074	1589	0	676.203	cl15642	Glucan_synthase superfamily	C	-
Q#53 - >Thupl.29379661s0007.6	specific	433841	317	430	3.7e-63	210.158	pfam14288	FKS1_dom1	-	cl16776
Q#53 - >Thupl.29379661s0007.6	specific	428050	45	173	3.12e-18	82.6117	pfam04652	Vta1	-	cl24167
Q#54 - >Thupl.29379661s0007.7	superfamily	426739	1074	1686	0	806.4	cl15642	Glucan_synthase superfamily	-	-
Q#54 - >Thupl.29379661s0007.7	specific	433841	317	430	3.63e-63	210.158	pfam14288	FKS1_dom1	-	cl16776
Q#54 - >Thupl.29379661s0007.7	specific	428050	45	173	2.7e-18	82.6117	pfam04652	Vta1	-	cl24167
Q#55 - >Thupl.29379661s0007.15	superfamily	426739	726	1445	0	862.64	cl15642	Glucan_synthase superfamily	-	-
Q#55 - >Thupl.29379661s0007.15	superfamily	433841	1	82	2.65e-33	124.643	cl16776	FKS1_dom1 superfamily	N	-
Q#56 - >Thupl.29379661s0007.16	superfamily	426739	644	1369	0	875.351	cl15642	Glucan_synthase superfamily	-	-
Q#57 - >Thupl.29379661s0007.17	superfamily	426739	593	1318	0	875.351	cl15642	Glucan_synthase superfamily	-	-
Q#58 - >Thupl.29380790s0001.1	superfamily	426739	1037	1738	0	757.48	cl15642	Glucan_synthase superfamily	-	-
Q#58 - >Thupl.29380790s0001.1	specific	433841	348	457	7.81e-55	186.66	pfam14288	FKS1_dom1	-	cl16776
Q#59 - >Thupl.29380790s0001.3	superfamily	426739	1037	1738	0	757.48	cl15642	Glucan_synthase superfamily	-	-
Q#59 - >Thupl.29380790s0001.3	specific	433841	348	457	7.81e-55	186.66	pfam14288	FKS1_dom1	-	cl16776
Q#60 - >Thupl.29380790s0001.2	superfamily	426739	1037	1737	0	757.865	cl15642	Glucan_synthase superfamily	-	-
Q#60 - >Thupl.29380790s0001.2	specific	433841	348	457	8.03e-55	186.275	pfam14288	FKS1_dom1	-	cl16776
Q#61 - >Ceric.32G064600.1	superfamily	426739	1074	1763	0	797.541	cl15642	Glucan_synthase superfamily	-	-
Q#61 - >Ceric.32G064600.1	specific	433841	320	424	6.22e-50	172.408	pfam14288	FKS1_dom1	-	cl16776
Q#61 - >Ceric.32G064600.1	specific	428050	48	169	1.58e-14	72.2113	pfam04652	Vta1	-	cl24167
Q#62 - >Ceric.32G064600.2	superfamily	426739	1073	1762	0	797.541	cl15642	Glucan_synthase superfamily	-	-
Q#62 - >Ceric.32G064600.2	specific	433841	320	424	6.09e-50	172.408	pfam14288	FKS1_dom1	-	cl16776
Q#62 - >Ceric.32G064600.2	specific	428050	48	169	1.58e-14	72.2113	pfam04652	Vta1	-	cl24167
Q#63 - >Ceric.32G064600.3	superfamily	426739	906	1595	0	792.918	cl15642	Glucan_synthase superfamily	-	-
Q#63 - >Ceric.32G064600.3	specific	433841	152	256	1.22e-49	171.638	pfam14288	FKS1_dom1	-	cl16776
Q#64 - >Dicom.02G072000.1	superfamily	426739	1035	1779	0	893.07	cl15642	Glucan_synthase superfamily	-	-
Q#64 - >Dicom.02G072000.1	specific	433841	316	429	7.54e-61	203.609	pfam14288	FKS1_dom1	-	cl16776
Q#64 - >Dicom.02G072000.1	specific	428050	44	151	1.14e-19	86.8489	pfam04652	Vta1	-	cl24167
Q#65 - >Dicom.02G072000.2	superfamily	426739	1035	1779	0	893.07	cl15642	Glucan_synthase superfamily	-	-
Q#65 - >Dicom.02G072000.2	specific	433841	316	429	7.54e-61	203.609	pfam14288	FKS1_dom1	-	cl16776
Q#65 - >Dicom.02G072000.2	specific	428050	44	151	1.14e-19	86.8489	pfam04652	Vta1	-	cl24167
Q#66 - >Dicom.02G072000.3	superfamily	426739	1035	1779	0	893.07	cl15642	Glucan_synthase superfamily	-	-
Q#66 - >Dicom.02G072000.3	specific	433841	316	429	7.54e-61	203.609	pfam14288	FKS1_dom1	-	cl16776
Q#66 - >Dicom.02G072000.3	specific	428050	44	151	1.14e-19	86.8489	pfam04652	Vta1	-	cl24167
Q#67 - >Dicom.02G072000.4	superfamily	426739	1035	1779	0	893.07	cl15642	Glucan_synthase superfamily	-	-
Q#67 - >Dicom.02G072000.4	specific	433841	316	429	7.54e-61	203.609	pfam14288	FKS1_dom1	-	cl16776
Q#67 - >Dicom.02G072000.4	specific	428050	44	151	1.14e-19	86.8489	pfam04652	Vta1	-	cl24167
Q#68 - >Dicom.08G015900.1	superfamily	426739	1086	1825	0	878.818	cl15642	Glucan_synthase superfamily	-	-
Q#68 - >Dicom.08G015900.1	specific	433841	348	457	1.03e-56	192.053	pfam14288	FKS1_dom1	-	cl16776
Q#69 - >Dicom.08G015900.5	superfamily	426739	1038	1777	0	878.047	cl15642	Glucan_synthase superfamily	-	-
Q#69 - >Dicom.08G015900.5	specific	433841	348	457	7.66e-57	192.053	pfam14288	FKS1_dom1	-	cl16776
Q#70 - >Dicom.11G110500.1	superfamily	426739	1055	1790	0	791.763	cl15642	Glucan_synthase superfamily	-	-
Q#70 - >Dicom.11G110500.1	specific	433841	316	429	4.83e-58	195.52	pfam14288	FKS1_dom1	-	cl16776
Q#70 - >Dicom.11G110500.1	specific	428050	47	154	1.11e-14	72.5965	pfam04652	Vta1	-	cl24167
Q#71 - >Dicom.11G110500.3	superfamily	426739	1055	1790	0	791.378	cl15642	Glucan_synthase superfamily	-	-
Q#71 - >Dicom.11G110500.3	specific	433841	316	429	4.77e-58	195.52	pfam14288	FKS1_dom1	-	cl16776
Q#71 - >Dicom.11G110500.3	specific	428050	47	154	1.24e-14	72.2113	pfam04652	Vta1	-	cl24167
Q#72 - >Dicom.11G110500.2	superfamily	426739	1055	1790	0	791.378	cl15642	Glucan_synthase superfamily	-	-
Q#72 - >Dicom.11G110500.2	specific	433841	316	429	4.77e-58	195.52	pfam14288	FKS1_dom1	-	cl16776
Q#72 - >Dicom.11G110500.2	specific	428050	47	154	1.24e-14	72.2113	pfam04652	Vta1	-	cl24167
Q#73 - >Dicom.11G110500.5	superfamily	426739	719	1454	0	786.37	cl15642	Glucan_synthase superfamily	-	-
Q#73 - >Dicom.11G110500.5	superfamily	433841	1	93	5.52e-41	146.6	cl16776	FKS1_dom1 superfamily	-	-
Q#74 - >Dicom.11G110500.6	superfamily	426739	708	1443	0	786.37	cl15642	Glucan_synthase superfamily	-	-
Q#74 - >Dicom.11G110500.6	superfamily	433841	1	82	9.15e-30	114.628	cl16776	FKS1_dom1 superfamily	N	-
Q#75 - >Dicom.11G110100.1	superfamily	426739	1042	1791	0	840.683	cl15642	Glucan_synthase superfamily	-	-
Q#75 - >Dicom.11G110100.1	specific	433841	304	417	2.25e-56	190.898	pfam14288	FKS1_dom1	-	cl16776
Q#75 - >Dicom.11G110100.1	superfamily	428050	47	162	2.39e-10	60.2701	cl24167	Vta1 superfamily	-	-
Q#76 - >Dicom.11G110100.2	superfamily	426739	986	1735	0	840.298	cl15642	Glucan_synthase superfamily	-	-
Q#76 - >Dicom.11G110100.2	specific	433841	248	361	1.96e-56	190.898	pfam14288	FKS1_dom1	-	cl16776
Q#77 - >Dicom.11G110300.1	superfamily	426739	1096	1836	0	859.943	cl15642	Glucan_synthase superfamily	-	-
Q#77 - >Dicom.11G110300.1	specific	433841	320	433	9.02e-58	194.75	pfam14288	FKS1_dom1	-	cl16776
Q#77 - >Dicom.11G110300.1	specific	428050	48	164	3.31e-15	74.1373	pfam04652	Vta1	-	cl24167
Q#78 - >Dicom.11G110300.2	superfamily	426739	1096	1836	0	859.943	cl15642	Glucan_synthase superfamily	-	-
Q#78 - >Dicom.11G110300.2	specific	433841	320	433	9.02e-58	194.75	pfam14288	FKS1_dom1	-	cl16776
Q#78 - >Dicom.11G110300.2	specific	428050	48	164	3.31e-15	74.1373	pfam04652	Vta1	-	cl24167
Q#79 - >Dicom.06G052300.1	superfamily	426739	1015	1731	0	861.869	cl15642	Glucan_synthase superfamily	-	-
Q#79 - >Dicom.06G052300.1	specific	433841	305	414	2.04e-56	190.898	pfam14288	FKS1_dom1	-	cl16776
Q#79 - >Dicom.06G052300.1	superfamily	428050	45	147	2.09e-10	60.2701	cl24167	Vta1 superfamily	-	-
Q#80 - >Dicom.06G052300.2	superfamily	426739	1015	1731	0	861.869	cl15642	Glucan_synthase superfamily	-	-
Q#80 - >Dicom.06G052300.2	specific	433841	305	414	2.04e-56	190.898	pfam14288	FKS1_dom1	-	cl16776
Q#80 - >Dicom.06G052300.2	superfamily	428050	45	147	2.09e-10	60.2701	cl24167	Vta1 superfamily	-	-
Q#81 - >Dicom.06G052300.3	superfamily	426739	1015	1731	0	861.869	cl15642	Glucan_synthase superfamily	-	-
Q#81 - >Dicom.06G052300.3	specific	433841	305	414	2.04e-56	190.898	pfam14288	FKS1_dom1	-	cl16776
Q#81 - >Dicom.06G052300.3	superfamily	428050	45	147	2.09e-10	60.2701	cl24167	Vta1 superfamily	-	-
Q#82 - >Dicom.06G052300.4	superfamily	426739	1015	1731	0	861.869	cl15642	Glucan_synthase superfamily	-	-
Q#82 - >Dicom.06G052300.4	specific	433841	305	414	2.04e-56	190.898	pfam14288	FKS1_dom1	-	cl16776
Q#82 - >Dicom.06G052300.4	superfamily	428050	45	147	2.09e-10	60.2701	cl24167	Vta1 superfamily	-	-
Q#83 - >Dicom.06G052300.5	superfamily	426739	1015	1731	0	861.869	cl15642	Glucan_synthase superfamily	-	-
Q#83 - >Dicom.06G052300.5	specific	433841	305	414	2.04e-56	190.898	pfam14288	FKS1_dom1	-	cl16776
Q#83 - >Dicom.06G052300.5	superfamily	428050	45	147	2.09e-10	60.2701	cl24167	Vta1 superfamily	-	-
Q#84 - >Dicom.06G052300.6	superfamily	426739	1015	1731	0	861.869	cl15642	Glucan_synthase superfamily	-	-
Q#84 - >Dicom.06G052300.6	specific	433841	305	414	2.04e-56	190.898	pfam14288	FKS1_dom1	-	cl16776
Q#84 - >Dicom.06G052300.6	superfamily	428050	45	147	2.09e-10	60.2701	cl24167	Vta1 superfamily	-	-
Q#85 - >Dicom.14G068400.1	superfamily	426739	1045	1784	0	868.417	cl15642	Glucan_synthase superfamily	-	-
Q#85 - >Dicom.14G068400.1	specific	433841	360	457	4.55e-48	167.015	pfam14288	FKS1_dom1	-	cl16776
Q#86 - >Dicom.14G068400.2	superfamily	426739	1045	1784	0	868.417	cl15642	Glucan_synthase superfamily	-	-
Q#86 - >Dicom.14G068400.2	specific	433841	360	457	4.55e-48	167.015	pfam14288	FKS1_dom1	-	cl16776
Q#87 - >Dicom.14G068400.3	superfamily	426739	879	1618	0	863.795	cl15642	Glucan_synthase superfamily	-	-
Q#87 - >Dicom.14G068400.3	specific	433841	194	291	5.49e-48	166.63	pfam14288	FKS1_dom1	-	cl16776
Q#88 - >Dicom.13G051600.1	specific	426739	868	1631	0	981.666	pfam02364	Glucan_synthase	-	cl15642
Q#88 - >Dicom.13G051600.1	specific	433841	152	264	7.45e-56	189.357	pfam14288	FKS1_dom1	-	cl16776
Q#89 - >Dicom.13G051600.2	specific	426739	867	1630	0	981.666	pfam02364	Glucan_synthase	-	cl15642
Q#89 - >Dicom.13G051600.2	specific	433841	152	264	7.51e-56	189.357	pfam14288	FKS1_dom1	-	cl16776
Q#90 - >Dicom.13G051600.3	specific	426739	861	1624	0	982.051	pfam02364	Glucan_synthase	-	cl15642
Q#90 - >Dicom.13G051600.3	specific	433841	152	264	6.93e-56	189.357	pfam14288	FKS1_dom1	-	cl16776
Q#91 - >Dicom.12G095000.1	superfamily	426739	1035	1809	0	873.04	cl15642	Glucan_synthase superfamily	-	-
Q#91 - >Dicom.12G095000.1	specific	433841	313	423	1.24e-54	185.89	pfam14288	FKS1_dom1	-	cl16776
Q#91 - >Dicom.12G095000.1	specific	428050	44	148	4.05e-14	71.0557	pfam04652	Vta1	-	cl24167
Q#92 - >Dicom.12G095000.4	superfamily	426739	1035	1809	0	873.04	cl15642	Glucan_synthase superfamily	-	-
Q#92 - >Dicom.12G095000.4	specific	433841	313	423	1.24e-54	185.89	pfam14288	FKS1_dom1	-	cl16776
Q#92 - >Dicom.12G095000.4	specific	428050	44	148	4.05e-14	71.0557	pfam04652	Vta1	-	cl24167
Q#93 - >Dicom.12G095000.5	superfamily	426739	1035	1809	0	873.04	cl15642	Glucan_synthase superfamily	-	-
Q#93 - >Dicom.12G095000.5	specific	433841	313	423	1.24e-54	185.89	pfam14288	FKS1_dom1	-	cl16776
Q#93 - >Dicom.12G095000.5	specific	428050	44	148	4.05e-14	71.0557	pfam04652	Vta1	-	cl24167
Q#94 - >Dicom.12G095000.8	superfamily	426739	1035	1809	0	873.04	cl15642	Glucan_synthase superfamily	-	-
Q#94 - >Dicom.12G095000.8	specific	433841	313	423	1.24e-54	185.89	pfam14288	FKS1_dom1	-	cl16776
Q#94 - >Dicom.12G095000.8	specific	428050	44	148	4.05e-14	71.0557	pfam04652	Vta1	-	cl24167
Q#95 - >Dicom.12G095000.6	superfamily	426739	997	1771	0	874.195	cl15642	Glucan_synthase superfamily	-	-
Q#95 - >Dicom.12G095000.6	specific	433841	313	423	8.93e-55	186.275	pfam14288	FKS1_dom1	-	cl16776
Q#95 - >Dicom.12G095000.6	specific	428050	44	148	3.82e-14	71.0557	pfam04652	Vta1	-	cl24167
Q#96 - >Dicom.12G095000.7	superfamily	426739	997	1771	0	874.195	cl15642	Glucan_synthase superfamily	-	-
Q#96 - >Dicom.12G095000.7	specific	433841	313	423	8.93e-55	186.275	pfam14288	FKS1_dom1	-	cl16776
Q#96 - >Dicom.12G095000.7	specific	428050	44	148	3.82e-14	71.0557	pfam04652	Vta1	-	cl24167
Q#97 - >Dicom.12G095000.2	superfamily	426739	997	1771	0	874.195	cl15642	Glucan_synthase superfamily	-	-
Q#97 - >Dicom.12G095000.2	specific	433841	313	423	8.93e-55	186.275	pfam14288	FKS1_dom1	-	cl16776
Q#97 - >Dicom.12G095000.2	specific	428050	44	148	3.82e-14	71.0557	pfam04652	Vta1	-	cl24167
Q#98 - >Dicom.12G095000.3	superfamily	426739	997	1771	0	874.195	cl15642	Glucan_synthase superfamily	-	-
Q#98 - >Dicom.12G095000.3	specific	433841	313	423	8.93e-55	186.275	pfam14288	FKS1_dom1	-	cl16776
Q#98 - >Dicom.12G095000.3	specific	428050	44	148	3.82e-14	71.0557	pfam04652	Vta1	-	cl24167
Q#99 - >Dicom.12G095000.9	superfamily	426739	994	1768	0	873.425	cl15642	Glucan_synthase superfamily	-	-
Q#99 - >Dicom.12G095000.9	specific	433841	313	423	1.28e-54	185.89	pfam14288	FKS1_dom1	-	cl16776
Q#99 - >Dicom.12G095000.9	specific	428050	44	148	4.37e-14	70.6705	pfam04652	Vta1	-	cl24167
Q#100 - >Dicom.12G095000.11	superfamily	426739	967	1741	0	871.499	cl15642	Glucan_synthase superfamily	-	-
Q#100 - >Dicom.12G095000.11	specific	433841	245	355	1.65e-54	185.505	pfam14288	FKS1_dom1	-	cl16776
Q#101 - >Dicom.12G095000.10	superfamily	426739	956	1730	0	875.351	cl15642	Glucan_synthase superfamily	-	-
Q#101 - >Dicom.12G095000.10	specific	433841	313	423	9.08e-55	186.275	pfam14288	FKS1_dom1	-	cl16776
Q#101 - >Dicom.12G095000.10	specific	428050	44	148	4.11e-14	71.0557	pfam04652	Vta1	-	cl24167
Q#102 - >Dicom.12G095000.12	superfamily	426739	929	1703	0	873.04	cl15642	Glucan_synthase superfamily	-	-
Q#102 - >Dicom.12G095000.12	specific	433841	245	355	1.22e-54	185.89	pfam14288	FKS1_dom1	-	cl16776
Q#103 - >Dicom.12G100700.1	superfamily	426739	1050	1789	0	878.818	cl15642	Glucan_synthase superfamily	-	-
Q#103 - >Dicom.12G100700.1	specific	433841	318	431	3.69e-62	207.461	pfam14288	FKS1_dom1	-	cl16776
Q#103 - >Dicom.12G100700.1	superfamily	428050	45	151	5.7e-12	64.8925	cl24167	Vta1 superfamily	-	-
Q#104 - >Dicom.12G100700.2	superfamily	426739	1050	1749	0	809.097	cl15642	Glucan_synthase superfamily	-	-
Q#104 - >Dicom.12G100700.2	specific	433841	318	431	2.89e-62	207.846	pfam14288	FKS1_dom1	-	cl16776
Q#104 - >Dicom.12G100700.2	superfamily	428050	45	151	5.21e-12	64.8925	cl24167	Vta1 superfamily	-	-
Q#106 - KAH9320865.1	superfamily	426739	1077	1760	0	818.727	cl15642	Glucan_synthase superfamily	-	-
Q#106 - KAH9320865.1	specific	433841	349	462	1.91e-57	193.979	pfam14288	FKS1_dom1	-	cl16776
Q#106 - KAH9320865.1	specific	428050	77	215	1.5e-15	74.9077	pfam04652	Vta1	-	cl24167
Q#107 - >KAH9315858.1 hypothetical protein KI387_024485 [Taxus chinensis]	superfamily	426739	1047	1785	0	888.833	cl15642	Glucan_synthase superfamily	-	-
Q#107 - >KAH9315858.1 hypothetical protein KI387_024485 [Taxus chinensis]	specific	433841	317	430	1.08e-61	206.306	pfam14288	FKS1_dom1	-	cl16776
Q#107 - >KAH9315858.1 hypothetical protein KI387_024485 [Taxus chinensis]	specific	428050	45	170	1.26e-17	81.0709	pfam04652	Vta1	-	cl24167
Q#108 - >KAH9311871.1 hypothetical protein KI387_026906 [Taxus chinensis]	superfamily	426739	649	1378	0	892.3	cl15642	Glucan_synthase superfamily	-	-
Q#109 - >KAH9291989.1 hypothetical protein KI387_042819 [Taxus chinensis]	superfamily	426739	6	494	0	628.053	cl15642	Glucan_synthase superfamily	C	-
Q#110 - >KAH9316295.1 hypothetical protein KI387_024922, partial [Taxus chinensis]	superfamily	426739	1037	1266	1.15e-66	242.083	cl15642	Glucan_synthase superfamily	C	-
Q#110 - >KAH9316295.1 hypothetical protein KI387_024922, partial [Taxus chinensis]	specific	433841	346	455	1.67e-56	190.898	pfam14288	FKS1_dom1	-	cl16776
Q#111 - >AEJ90539.1 callose synthase, partial [Pinus taeda]	superfamily	426739	1	342	4.47e-111	346.472	cl15642	Glucan_synthase superfamily	N	-
Q#112 - >KAH9302685.1 hypothetical protein KI387_014268, partial [Taxus chinensis]	superfamily	426739	303	618	2.43e-124	390.77	cl15642	Glucan_synthase superfamily	C	-
Q#112 - >KAH9302685.1 hypothetical protein KI387_014268, partial [Taxus chinensis]	specific	396249	692	727	8.45e-09	51.7402	pfam01585	G-patch	-	cl02611
Q#113 - >KAH9311870.1 hypothetical protein KI387_026905, partial [Taxus chinensis]	specific	433841	320	433	1.54e-63	208.617	pfam14288	FKS1_dom1	-	cl16776
Q#113 - >KAH9311870.1 hypothetical protein KI387_026905, partial [Taxus chinensis]	specific	428050	49	177	1.04e-14	71.4409	pfam04652	Vta1	-	cl24167
Q#114 - >KAH9320866.1 hypothetical protein KI387_015505, partial [Taxus chinensis]	superfamily	426739	1	330	2.52e-129	388.459	cl15642	Glucan_synthase superfamily	C	-
Q#116 - >KAH9302686.1 hypothetical protein KI387_014269 [Taxus chinensis]	superfamily	426739	72	359	8.48e-107	334.531	cl15642	Glucan_synthase superfamily	N	-
Q#117 - >KAH9316294.1 hypothetical protein KI387_024921, partial [Taxus chinensis]	superfamily	426739	94	379	2.88e-106	331.834	cl15642	Glucan_synthase superfamily	N	-
Q#118 - >KAH9299591.1 hypothetical protein KI387_031273, partial [Taxus chinensis]	superfamily	426739	1	202	9.6e-56	188.54	cl15642	Glucan_synthase superfamily	C	-
Q#119 - >AEJ90544.1 CalS5-like protein, partial [Ginkgo biloba]	superfamily	426739	84	200	1.33e-45	160.421	cl15642	Glucan_synthase superfamily	C	-
Q#120 - >KAH9303988.1 hypothetical protein KI387_008392, partial [Taxus chinensis]	superfamily	426739	289	322	1.3e-10	62.1948	cl15642	Glucan_synthase superfamily	C	-
Q#121 - >KAH9302684.1 hypothetical protein KI387_014267, partial [Taxus chinensis]	specific	433841	373	482	6.74e-56	182.808	pfam14288	FKS1_dom1	-	cl16776
Q#122 - >ADE75717.1 unknown [Picea sitchensis]	superfamily	426739	1	113	3.82e-28	112.271	cl15642	Glucan_synthase superfamily	N	-
Q#123 - >AEW09213.1 hypothetical protein UMN_495_01, partial [Pinus radiata]	superfamily	426739	1	133	3.08e-45	156.183	cl15642	Glucan_synthase superfamily	NC	-
Q#124 - >AFB34748.1 hypothetical protein UMN_495_01, partial [Abies alba]	superfamily	426739	1	133	1.45e-44	154.257	cl15642	Glucan_synthase superfamily	NC	-
Q#125 - >AFB34757.1 hypothetical protein UMN_495_01, partial [Larix decidua]	superfamily	426739	1	133	7.85e-44	152.331	cl15642	Glucan_synthase superfamily	NC	-
Q#126 - >KAH9291991.1 hypothetical protein KI387_042821, partial [Taxus chinensis]	superfamily	433841	152	223	6.05e-24	91.9013	cl16776	FKS1_dom1 superfamily	N	-
Q#127 - >AEJ90545.1 CalS5-like protein, partial [Gnetum gnemon]	superfamily	426739	1	83	6.07e-25	96.0923	cl15642	Glucan_synthase superfamily	C	-
Q#128 - >KAH9316139.1 hypothetical protein KI387_024766, partial [Taxus chinensis]	superfamily	426739	118	160	5.39e-13	65.2764	cl15642	Glucan_synthase superfamily	C	-
Q#131 - >ATP70218.1 hypothetical protein 0_13841_01, partial [Pinus sylvestris]	superfamily	426739	1	73	4.51e-09	53.7204	cl15642	Glucan_synthase superfamily	N	-
Q#132 - >ATP70228.1 hypothetical protein 0_13841_01, partial [Pinus pinaster]	superfamily	426739	1	73	6.19e-09	53.3352	cl15642	Glucan_synthase superfamily	N	-
Q#133 - >ATP70236.1 hypothetical protein 0_13841_01, partial [Pinus pinaster]	superfamily	426739	1	73	6.25e-09	53.3352	cl15642	Glucan_synthase superfamily	N	-
Q#134 - >AEW07893.1 hypothetical protein 0_13841_01, partial [Pinus radiata]	superfamily	426739	1	73	3.35e-09	54.1056	cl15642	Glucan_synthase superfamily	N	-
Q#137 - >KAH9289514.1 hypothetical protein KI387_033631, partial [Taxus chinensis]	specific	428560	6	64	2.39e-09	52.7011	pfam05641	Agenet	-	cl22958
Q#137 - >KAH9289514.1 hypothetical protein KI387_033631, partial [Taxus chinensis]	superfamily	445840	74	120	7.23e-08	47.9739	cl02573	Tudor_SF superfamily	-	-
Q#137 - >KAH9289514.1 hypothetical protein KI387_033631, partial [Taxus chinensis]	superfamily	426739	237	270	8.17e-08	53.7204	cl15642	Glucan_synthase superfamily	NC	-
Q#138 - >KAH9329205.1 hypothetical protein KI387_001313, partial [Taxus chinensis]	specific	428050	188	314	1.44e-55	184.304	pfam04652	Vta1	-	cl24167
Q#138 - >KAH9329205.1 hypothetical protein KI387_001313, partial [Taxus chinensis]	specific	436271	572	609	1.88e-10	56.1238	pfam18097	Vta1_C	-	cl39488
Q#139 - >Cucsa.249900.1	superfamily	426739	1029	1772	0	908.093	cl15642	Glucan_synthase superfamily	-	-
Q#139 - >Cucsa.249900.1	specific	433841	321	434	1.3e-58	197.446	pfam14288	FKS1_dom1	-	cl16776
Q#139 - >Cucsa.249900.1	specific	428050	46	153	6.48e-15	73.3669	pfam04652	Vta1	-	cl24167
Q#140 - >Migut.L00886.1	superfamily	426739	936	1678	0	892.685	cl15642	Glucan_synthase superfamily	-	-
Q#140 - >Migut.L00886.1	specific	433841	321	434	5.56e-60	201.298	pfam14288	FKS1_dom1	-	cl16776
Q#140 - >Migut.L00886.1	specific	428050	46	153	1.28e-14	72.2113	pfam04652	Vta1	-	cl24167
Q#141 - >Migut.H00724.1	superfamily	426739	1016	1758	0	911.945	cl15642	Glucan_synthase superfamily	-	-
Q#141 - >Migut.H00724.1	specific	433841	321	434	2.06e-60	202.454	pfam14288	FKS1_dom1	-	cl16776
Q#141 - >Migut.H00724.1	specific	428050	46	153	5.54e-16	76.0633	pfam04652	Vta1	-	cl24167
Q#142 - >Glyma.04G213100.1	superfamily	426739	1073	1816	0	898.848	cl15642	Glucan_synthase superfamily	-	-
Q#142 - >Glyma.04G213100.1	specific	433841	365	478	1.41e-60	202.839	pfam14288	FKS1_dom1	-	cl16776
Q#142 - >Glyma.04G213100.1	superfamily	428050	45	197	2.9e-10	59.8849	cl24167	Vta1 superfamily	-	-
Q#143 - >Glyma.05G191600.1	superfamily	426739	1060	1809	0	875.351	cl15642	Glucan_synthase superfamily	-	-
Q#143 - >Glyma.05G191600.1	specific	433841	319	432	1.62e-59	199.757	pfam14288	FKS1_dom1	-	cl16776
Q#143 - >Glyma.05G191600.1	specific	428050	44	151	1.56e-17	80.6857	pfam04652	Vta1	-	cl24167
Q#144 - >Glyma.08G156800.1	superfamily	426739	1023	1755	0	862.254	cl15642	Glucan_synthase superfamily	-	-
Q#144 - >Glyma.08G156800.1	specific	433841	343	456	4.81e-60	201.298	pfam14288	FKS1_dom1	-	cl16776
Q#144 - >Glyma.08G156800.1	specific	428050	68	175	1.09e-14	72.5965	pfam04652	Vta1	-	cl24167
Q#145 - >Medtr3g096200.1	superfamily	426739	1051	1794	0	906.167	cl15642	Glucan_synthase superfamily	-	-
Q#145 - >Medtr3g096200.1	specific	433841	322	435	4.14e-60	201.683	pfam14288	FKS1_dom1	-	cl16776
Q#145 - >Medtr3g096200.1	specific	428050	47	154	5.6e-16	76.0633	pfam04652	Vta1	-	cl24167
Q#146 - >Medtr8g093630.1	superfamily	426739	1061	1804	0	905.011	cl15642	Glucan_synthase superfamily	-	-
Q#146 - >Medtr8g093630.1	specific	433841	326	439	6.5e-60	200.913	pfam14288	FKS1_dom1	-	cl16776
Q#146 - >Medtr8g093630.1	superfamily	428050	50	157	5.36e-11	61.8109	cl24167	Vta1 superfamily	-	-
Q#147 - >evm_27.model.AmTr_v1.0_scaffold00150.5	superfamily	426739	960	1703	0	904.241	cl15642	Glucan_synthase superfamily	-	-
Q#147 - >evm_27.model.AmTr_v1.0_scaffold00150.5	specific	433841	228	341	2.29e-60	202.454	pfam14288	FKS1_dom1	-	cl16776
Q#148 - >Prupe.4G271000.1	superfamily	426739	976	1720	0	874.966	cl15642	Glucan_synthase superfamily	-	-
Q#148 - >Prupe.4G271000.1	specific	433841	321	434	1.83e-58	196.676	pfam14288	FKS1_dom1	-	cl16776
Q#148 - >Prupe.4G271000.1	specific	428050	47	154	3.58e-16	76.8337	pfam04652	Vta1	-	cl24167
Q#149 - >Kalax.0006s0082.1	superfamily	426739	1040	1770	0	895.767	cl15642	Glucan_synthase superfamily	-	-
Q#149 - >Kalax.0006s0082.1	specific	433841	323	436	1.17e-61	205.92	pfam14288	FKS1_dom1	-	cl16776
Q#149 - >Kalax.0006s0082.1	specific	428050	48	155	2.26e-16	77.2189	pfam04652	Vta1	-	cl24167
Q#150 - >Kalax.0350s0012.1	superfamily	426739	1040	1770	0	890.374	cl15642	Glucan_synthase superfamily	-	-
Q#150 - >Kalax.0350s0012.1	specific	433841	323	436	1.17e-61	205.92	pfam14288	FKS1_dom1	-	cl16776
Q#150 - >Kalax.0350s0012.1	specific	428050	48	155	2.4e-16	77.2189	pfam04652	Vta1	-	cl24167
Q#151 - >Kalax.1205s0003.1	superfamily	426739	1024	1754	0	896.537	cl15642	Glucan_synthase superfamily	-	-
Q#151 - >Kalax.1205s0003.1	specific	433841	333	446	3.69e-61	204.765	pfam14288	FKS1_dom1	-	cl16776
Q#151 - >Kalax.1205s0003.1	specific	428050	48	155	2.18e-16	77.2189	pfam04652	Vta1	-	cl24167
Q#152 - >Aqcoe2G213700.1	superfamily	426739	1070	1813	0	894.226	cl15642	Glucan_synthase superfamily	-	-
Q#152 - >Aqcoe2G213700.1	specific	433841	309	422	9.21e-59	197.831	pfam14288	FKS1_dom1	-	cl16776
Q#152 - >Aqcoe2G213700.1	specific	428050	46	153	1.97e-16	77.6041	pfam04652	Vta1	-	cl24167
Q#153 - >Kaladp0084s0012.1	superfamily	426739	1040	1770	0	895.381	cl15642	Glucan_synthase superfamily	-	-
Q#153 - >Kaladp0084s0012.1	specific	433841	323	436	1.17e-61	205.92	pfam14288	FKS1_dom1	-	cl16776
Q#153 - >Kaladp0084s0012.1	specific	428050	48	155	2.28e-16	77.2189	pfam04652	Vta1	-	cl24167
Q#154 - >Kaladp0046s0231.1	superfamily	426739	1040	1770	0	897.307	cl15642	Glucan_synthase superfamily	-	-
Q#154 - >Kaladp0046s0231.1	specific	433841	323	436	3.09e-61	204.765	pfam14288	FKS1_dom1	-	cl16776
Q#154 - >Kaladp0046s0231.1	specific	428050	48	155	2.24e-16	77.2189	pfam04652	Vta1	-	cl24167
Q#155 - >DCAR_010255	superfamily	426739	1046	1775	0	846.461	cl15642	Glucan_synthase superfamily	-	-
Q#155 - >DCAR_010255	specific	433841	330	443	2.46e-61	205.15	pfam14288	FKS1_dom1	-	cl16776
Q#155 - >DCAR_010255	superfamily	428050	68	175	6.13e-13	67.5889	cl24167	Vta1 superfamily	-	-
Q#156 - >Solyc11g005980.1.1	superfamily	426739	1053	1796	0	875.736	cl15642	Glucan_synthase superfamily	-	-
Q#156 - >Solyc11g005980.1.1	specific	433841	336	449	2.48e-60	202.068	pfam14288	FKS1_dom1	-	cl16776
Q#156 - >Solyc11g005980.1.1	specific	428050	61	168	3.32e-16	76.8337	pfam04652	Vta1	-	cl24167
Q#157 - >Oeu050136.1	superfamily	426739	1578	2320	0	884.596	cl15642	Glucan_synthase superfamily	-	-
Q#157 - >Oeu050136.1	specific	433841	308	421	7.22e-60	201.298	pfam14288	FKS1_dom1	-	cl16776
Q#157 - >Oeu050136.1	specific	433841	866	979	7.22e-60	201.298	pfam14288	FKS1_dom1	-	cl16776
Q#157 - >Oeu050136.1	specific	428050	51	158	7.56e-15	73.3669	pfam04652	Vta1	-	cl24167
Q#157 - >Oeu050136.1	superfamily	428050	613	703	2.91e-09	57.1885	cl24167	Vta1 superfamily	-	-
Q#158 - >Oeu004247.1	superfamily	426739	1057	1799	0	892.685	cl15642	Glucan_synthase superfamily	-	-
Q#158 - >Oeu004247.1	specific	433841	329	442	4.27e-60	201.683	pfam14288	FKS1_dom1	-	cl16776
Q#158 - >Oeu004247.1	specific	428050	51	158	1.66e-15	74.9077	pfam04652	Vta1	-	cl24167
Q#159 - >evm.model.Scaffold_564.35	superfamily	426739	1072	1814	0	894.226	cl15642	Glucan_synthase superfamily	-	-
Q#159 - >evm.model.Scaffold_564.35	specific	433841	327	440	5.15e-61	204.38	pfam14288	FKS1_dom1	-	cl16776
Q#159 - >evm.model.Scaffold_564.35	specific	428050	52	193	3.83e-17	79.5301	pfam04652	Vta1	-	cl24167
Q#160 - >Lsat_1_v5_gn_8_116700.3	superfamily	426739	1040	1749	0	870.343	cl15642	Glucan_synthase superfamily	-	-
Q#160 - >Lsat_1_v5_gn_8_116700.3	specific	433841	349	462	6.53e-63	209.772	pfam14288	FKS1_dom1	-	cl16776
Q#160 - >Lsat_1_v5_gn_8_116700.3	specific	428050	65	172	1.32e-13	69.5149	pfam04652	Vta1	-	cl24167
Q#161 - >Lsat_1_v5_gn_8_116700.2	superfamily	426739	1014	1757	0	878.433	cl15642	Glucan_synthase superfamily	-	-
Q#161 - >Lsat_1_v5_gn_8_116700.2	specific	433841	309	422	1.14e-62	209.002	pfam14288	FKS1_dom1	-	cl16776
Q#161 - >Lsat_1_v5_gn_8_116700.2	specific	428050	65	172	1.29e-13	69.5149	pfam04652	Vta1	-	cl24167
Q#162 - >MD02G1211500	superfamily	426739	1042	1787	0	880.744	cl15642	Glucan_synthase superfamily	-	-
Q#162 - >MD02G1211500	specific	433841	324	439	2.63e-57	193.594	pfam14288	FKS1_dom1	-	cl16776
Q#162 - >MD02G1211500	specific	428050	50	157	1.38e-14	72.2113	pfam04652	Vta1	-	cl24167
Q#163 - >Ca_09675	superfamily	426739	991	1734	0	911.175	cl15642	Glucan_synthase superfamily	-	-
Q#163 - >Ca_09675	specific	433841	302	415	1.27e-59	200.142	pfam14288	FKS1_dom1	-	cl16776
Q#163 - >Ca_09675	superfamily	428050	52	159	3.34e-11	62.5813	cl24167	Vta1 superfamily	-	-
Q#164 - >Ca_04190	superfamily	426739	1051	1794	0	900.774	cl15642	Glucan_synthase superfamily	-	-
Q#164 - >Ca_04190	specific	433841	322	435	6.26e-63	209.772	pfam14288	FKS1_dom1	-	cl16776
Q#164 - >Ca_04190	specific	428050	47	154	3.95e-16	76.8337	pfam04652	Vta1	-	cl24167
Q#165 - >gene17912-v2.0.a2-hybrid.t1	superfamily	426739	959	1702	0	875.736	cl15642	Glucan_synthase superfamily	-	-
Q#165 - >gene17912-v2.0.a2-hybrid.t1	specific	433841	320	433	7.67e-61	203.609	pfam14288	FKS1_dom1	-	cl16776
Q#165 - >gene17912-v2.0.a2-hybrid.t1	superfamily	428050	46	152	1.07e-08	55.2625	cl24167	Vta1 superfamily	-	-
Q#166 - >MgTOL.E0694.1	superfamily	426739	1022	1764	0	893.841	cl15642	Glucan_synthase superfamily	-	-
Q#166 - >MgTOL.E0694.1	specific	433841	321	434	3.77e-60	201.683	pfam14288	FKS1_dom1	-	cl16776
Q#166 - >MgTOL.E0694.1	specific	428050	46	153	1.13e-14	72.5965	pfam04652	Vta1	-	cl24167
Q#167 - >MgNONTOL.L0751.1	superfamily	426739	1022	1764	0	893.841	cl15642	Glucan_synthase superfamily	-	-
Q#167 - >MgNONTOL.L0751.1	specific	433841	321	434	3.77e-60	201.683	pfam14288	FKS1_dom1	-	cl16776
Q#167 - >MgNONTOL.L0751.1	specific	428050	46	153	1.13e-14	72.5965	pfam04652	Vta1	-	cl24167
Q#168 - >Glyma.04G213100.1	superfamily	426739	1036	1779	0	899.233	cl15642	Glucan_synthase superfamily	-	-
Q#168 - >Glyma.04G213100.1	specific	433841	320	433	1.62e-60	202.839	pfam14288	FKS1_dom1	-	cl16776
Q#168 - >Glyma.04G213100.1	specific	428050	45	152	1.19e-14	72.5965	pfam04652	Vta1	-	cl24167
Q#169 - >Glyma.08G156800.1	superfamily	426739	1035	1764	0	896.537	cl15642	Glucan_synthase superfamily	-	-
Q#169 - >Glyma.08G156800.1	specific	433841	319	432	4.7e-60	201.298	pfam14288	FKS1_dom1	-	cl16776
Q#169 - >Glyma.08G156800.1	specific	428050	44	151	1.31e-14	72.2113	pfam04652	Vta1	-	cl24167
Q#170 - >Glyma.05G191600.1	superfamily	426739	1039	1768	0	889.989	cl15642	Glucan_synthase superfamily	-	-
Q#170 - >Glyma.05G191600.1	specific	433841	319	438	9.14e-55	186.275	pfam14288	FKS1_dom1	-	cl16776
Q#170 - >Glyma.05G191600.1	specific	428050	44	151	1.65e-17	80.6857	pfam04652	Vta1	-	cl24167
Q#171 - >GlysoPI483463.05G162400.1	superfamily	426739	1070	1799	0	889.989	cl15642	Glucan_synthase superfamily	-	-
Q#171 - >GlysoPI483463.05G162400.1	specific	433841	332	445	2.07e-59	199.757	pfam14288	FKS1_dom1	-	cl16776
Q#171 - >GlysoPI483463.05G162400.1	specific	428050	44	151	1.63e-17	80.6857	pfam04652	Vta1	-	cl24167
Q#172 - >GlysoPI483463.04G171100.1	superfamily	426739	1028	1771	0	899.233	cl15642	Glucan_synthase superfamily	-	-
Q#172 - >GlysoPI483463.04G171100.1	specific	433841	326	439	1.85e-60	202.454	pfam14288	FKS1_dom1	-	cl16776
Q#172 - >GlysoPI483463.04G171100.1	specific	428050	45	152	1.18e-14	72.5965	pfam04652	Vta1	-	cl24167
Q#173 - >GlymaLee.04G174300.1	superfamily	426739	1022	1760	0	886.907	cl15642	Glucan_synthase superfamily	-	-
Q#173 - >GlymaLee.04G174300.1	specific	433841	320	433	1.62e-60	202.839	pfam14288	FKS1_dom1	-	cl16776
Q#173 - >GlymaLee.04G174300.1	specific	428050	45	152	1.17e-14	72.5965	pfam04652	Vta1	-	cl24167
Q#174 - >GlymaLee.05G165100.1	superfamily	426739	948	1677	0	890.374	cl15642	Glucan_synthase superfamily	-	-
Q#174 - >GlymaLee.05G165100.1	specific	433841	234	347	2.83e-59	198.987	pfam14288	FKS1_dom1	-	cl16776
Q#175 - >arahy.Tifrunner.gnm1.ann1.YYM7FJ.1	superfamily	426739	1042	1795	0	890.374	cl15642	Glucan_synthase superfamily	-	-
Q#175 - >arahy.Tifrunner.gnm1.ann1.YYM7FJ.1	specific	433841	324	437	1.54e-60	202.839	pfam14288	FKS1_dom1	-	cl16776
Q#175 - >arahy.Tifrunner.gnm1.ann1.YYM7FJ.1	specific	428050	48	155	4.67e-15	73.7521	pfam04652	Vta1	-	cl24167
Q#176 - >arahy.Tifrunner.gnm1.ann1.B771QR.1	superfamily	426739	1042	1824	0	873.04	cl15642	Glucan_synthase superfamily	-	-
Q#176 - >arahy.Tifrunner.gnm1.ann1.B771QR.1	specific	433841	324	437	1.79e-60	202.839	pfam14288	FKS1_dom1	-	cl16776
Q#176 - >arahy.Tifrunner.gnm1.ann1.B771QR.1	specific	428050	48	155	4.48e-15	73.7521	pfam04652	Vta1	-	cl24167
Q#177 - >PvUI111.02G267000.1	superfamily	426739	1034	1777	0	887.292	cl15642	Glucan_synthase superfamily	-	-
Q#177 - >PvUI111.02G267000.1	specific	433841	319	432	3.25e-58	196.29	pfam14288	FKS1_dom1	-	cl16776
Q#177 - >PvUI111.02G267000.1	specific	428050	44	151	2.17e-15	74.5225	pfam04652	Vta1	-	cl24167
Q#178 - >Vigun09g122800.2	superfamily	426739	1036	1779	0	900.004	cl15642	Glucan_synthase superfamily	-	-
Q#178 - >Vigun09g122800.2	specific	433841	320	433	3.27e-61	204.765	pfam14288	FKS1_dom1	-	cl16776
Q#178 - >Vigun09g122800.2	specific	428050	45	152	9.11e-16	75.6781	pfam04652	Vta1	-	cl24167
Q#179 - >Vigun03g063500.2	superfamily	426739	1033	1776	0	889.989	cl15642	Glucan_synthase superfamily	-	-
Q#179 - >Vigun03g063500.2	specific	433841	318	431	9.89e-58	194.75	pfam14288	FKS1_dom1	-	cl16776
Q#179 - >Vigun03g063500.2	superfamily	428050	43	150	5.06e-09	56.4181	cl24167	Vta1 superfamily	-	-
Q#180 - >VuSuvita2.09G121000.1	superfamily	426739	1036	1779	0	901.93	cl15642	Glucan_synthase superfamily	-	-
Q#180 - >VuSuvita2.09G121000.1	specific	433841	320	433	3.31e-61	204.765	pfam14288	FKS1_dom1	-	cl16776
Q#180 - >VuSuvita2.09G121000.1	specific	428050	45	152	9.29e-16	75.6781	pfam04652	Vta1	-	cl24167
Q#181 - >VuUCR779.09G119300.1	superfamily	426739	1036	1779	0	900.004	cl15642	Glucan_synthase superfamily	-	-
Q#181 - >VuUCR779.09G119300.1	specific	433841	320	433	3.4e-61	204.765	pfam14288	FKS1_dom1	-	cl16776
Q#181 - >VuUCR779.09G119300.1	specific	428050	45	152	9.56e-16	75.6781	pfam04652	Vta1	-	cl24167
Q#182 - >VuSanzi.09G119500.1	superfamily	426739	1036	1779	0	900.389	cl15642	Glucan_synthase superfamily	-	-
Q#182 - >VuSanzi.09G119500.1	specific	433841	320	433	3.27e-61	204.765	pfam14288	FKS1_dom1	-	cl16776
Q#182 - >VuSanzi.09G119500.1	specific	428050	45	152	9.56e-16	75.6781	pfam04652	Vta1	-	cl24167
Q#183 - >VuCB5-2.03G062100.1	superfamily	426739	1033	1776	0	889.989	cl15642	Glucan_synthase superfamily	-	-
Q#183 - >VuCB5-2.03G062100.1	specific	433841	318	431	9.89e-58	194.75	pfam14288	FKS1_dom1	-	cl16776
Q#183 - >VuCB5-2.03G062100.1	superfamily	428050	43	150	5.06e-09	56.4181	cl24167	Vta1 superfamily	-	-
Q#184 - >VuCB5-2.09G122300.1	superfamily	426739	1036	1779	0	901.93	cl15642	Glucan_synthase superfamily	-	-
Q#184 - >VuCB5-2.09G122300.1	specific	433841	320	433	3.31e-61	204.765	pfam14288	FKS1_dom1	-	cl16776
Q#184 - >VuCB5-2.09G122300.1	specific	428050	45	152	9.29e-16	75.6781	pfam04652	Vta1	-	cl24167
Q#185 - >EL10Ac6g15312.1	superfamily	426739	1003	1744	0	877.277	cl15642	Glucan_synthase superfamily	-	-
Q#185 - >EL10Ac6g15312.1	specific	433841	354	467	3.95e-60	201.683	pfam14288	FKS1_dom1	-	cl16776
Q#185 - >EL10Ac6g15312.1	superfamily	428050	47	154	6.33e-09	56.0329	cl24167	Vta1 superfamily	-	-
Q#186 - >MgTOL.H0773.1	superfamily	426739	1011	1753	0	914.641	cl15642	Glucan_synthase superfamily	-	-
Q#186 - >MgTOL.H0773.1	specific	433841	296	409	2.77e-60	202.068	pfam14288	FKS1_dom1	-	cl16776
Q#186 - >MgTOL.H0773.1	specific	428050	21	128	4.37e-16	76.4485	pfam04652	Vta1	-	cl24167
Q#187 - >MgTOL.L0705.1	superfamily	426739	952	1694	0	891.529	cl15642	Glucan_synthase superfamily	-	-
Q#187 - >MgTOL.L0705.1	specific	433841	248	361	7.22e-60	200.913	pfam14288	FKS1_dom1	-	cl16776
Q#187 - >MgTOL.L0705.1	specific	428050	16	123	1.25e-14	72.2113	pfam04652	Vta1	-	cl24167
Q#188 - >MgTOL.E0694.1	superfamily	426739	1022	1764	0	893.841	cl15642	Glucan_synthase superfamily	-	-
Q#188 - >MgTOL.E0694.1	specific	433841	321	434	3.77e-60	201.683	pfam14288	FKS1_dom1	-	cl16776
Q#188 - >MgTOL.E0694.1	specific	428050	46	153	1.13e-14	72.5965	pfam04652	Vta1	-	cl24167
Q#189 - >MgNONTOL.H0788.1	superfamily	426739	989	1731	0	912.33	cl15642	Glucan_synthase superfamily	-	-
Q#189 - >MgNONTOL.H0788.1	specific	433841	321	434	1.99e-60	202.454	pfam14288	FKS1_dom1	-	cl16776
Q#189 - >MgNONTOL.H0788.1	specific	428050	46	153	5.84e-16	76.0633	pfam04652	Vta1	-	cl24167
Q#190 - >MgNONTOL.L0751.1	superfamily	426739	1022	1764	0	893.841	cl15642	Glucan_synthase superfamily	-	-
Q#190 - >MgNONTOL.L0751.1	specific	433841	321	434	3.77e-60	201.683	pfam14288	FKS1_dom1	-	cl16776
Q#190 - >MgNONTOL.L0751.1	specific	428050	46	153	1.13e-14	72.5965	pfam04652	Vta1	-	cl24167
Q#191 - >VuZN016.03G061000.1	superfamily	426739	1033	1776	0	889.989	cl15642	Glucan_synthase superfamily	-	-
Q#191 - >VuZN016.03G061000.1	specific	433841	318	431	9.89e-58	194.75	pfam14288	FKS1_dom1	-	cl16776
Q#191 - >VuZN016.03G061000.1	superfamily	428050	43	150	5.06e-09	56.4181	cl24167	Vta1 superfamily	-	-
Q#192 - >VuZN016.09G116000.1	superfamily	426739	1036	1779	0	900.004	cl15642	Glucan_synthase superfamily	-	-
Q#192 - >VuZN016.09G116000.1	specific	433841	320	433	3.4e-61	204.765	pfam14288	FKS1_dom1	-	cl16776
Q#192 - >VuZN016.09G116000.1	specific	428050	45	152	9.56e-16	75.6781	pfam04652	Vta1	-	cl24167
Q#193 - >VuTZ30.09G116100.1	superfamily	426739	1036	1779	0	900.004	cl15642	Glucan_synthase superfamily	-	-
Q#193 - >VuTZ30.09G116100.1	specific	433841	320	433	3.4e-61	204.765	pfam14288	FKS1_dom1	-	cl16776
Q#193 - >VuTZ30.09G116100.1	specific	428050	45	152	9.56e-16	75.6781	pfam04652	Vta1	-	cl24167
Q#194 - >CiEll.03G117300.1	superfamily	426739	1037	1766	0	883.825	cl15642	Glucan_synthase superfamily	-	-
Q#194 - >CiEll.03G117300.1	specific	433841	321	434	1.67e-59	199.757	pfam14288	FKS1_dom1	-	cl16776
Q#194 - >CiEll.03G117300.1	specific	428050	46	153	4.17e-15	73.7521	pfam04652	Vta1	-	cl24167
Q#195 - >Pl09G0000173000.1.v1	superfamily	426739	1046	1789	0	895.767	cl15642	Glucan_synthase superfamily	-	-
Q#195 - >Pl09G0000173000.1.v1	specific	433841	320	433	8.35e-61	203.609	pfam14288	FKS1_dom1	-	cl16776
Q#195 - >Pl09G0000173000.1.v1	superfamily	428050	45	152	1.6e-12	66.4333	cl24167	Vta1 superfamily	-	-
Q#196 - >Nycol.D00593.1	superfamily	426739	1055	1798	0	886.137	cl15642	Glucan_synthase superfamily	-	-
Q#196 - >Nycol.D00593.1	specific	433841	322	435	9.13e-59	197.831	pfam14288	FKS1_dom1	-	cl16776
Q#196 - >Nycol.D00593.1	specific	428050	48	155	3.14e-16	76.8337	pfam04652	Vta1	-	cl24167
Q#197 - >Nycol.C01407.1	superfamily	426739	1055	1798	0	897.307	cl15642	Glucan_synthase superfamily	-	-
Q#197 - >Nycol.C01407.1	specific	433841	322	435	2.18e-59	199.372	pfam14288	FKS1_dom1	-	cl16776
Q#197 - >Nycol.C01407.1	specific	428050	48	155	1.38e-15	75.2929	pfam04652	Vta1	-	cl24167
Q#198 - >Lj1g0014162.1	superfamily	426739	1051	1794	0	904.626	cl15642	Glucan_synthase superfamily	-	-
Q#198 - >Lj1g0014162.1	specific	433841	322	435	8.7e-63	209.387	pfam14288	FKS1_dom1	-	cl16776
Q#198 - >Lj1g0014162.1	specific	428050	47	154	5.54e-16	76.4485	pfam04652	Vta1	-	cl24167
Q#199 - >Thupl.29380887s0003.1	superfamily	426739	1045	1774	0	899.233	cl15642	Glucan_synthase superfamily	-	-
Q#199 - >Thupl.29380887s0003.1	specific	433841	317	430	4.54e-60	201.298	pfam14288	FKS1_dom1	-	cl16776
Q#199 - >Thupl.29380887s0003.1	specific	428050	43	150	1.89e-15	74.9077	pfam04652	Vta1	-	cl24167
Q#200 - >Caril.03G114900.1	superfamily	426739	1037	1766	0	883.825	cl15642	Glucan_synthase superfamily	-	-
Q#200 - >Caril.03G114900.1	specific	433841	321	434	1.08e-59	200.528	pfam14288	FKS1_dom1	-	cl16776
Q#200 - >Caril.03G114900.1	specific	428050	46	153	3.93e-15	73.7521	pfam04652	Vta1	-	cl24167
Q#201 - >Spov3_chr3.00439	superfamily	426739	1070	1814	0	887.292	cl15642	Glucan_synthase superfamily	-	-
Q#201 - >Spov3_chr3.00439	specific	433841	328	441	4.68e-61	204.38	pfam14288	FKS1_dom1	-	cl16776
Q#201 - >Spov3_chr3.00439	superfamily	428050	47	154	1.52e-08	54.8773	cl24167	Vta1 superfamily	-	-
Q#202 - >Phacu.CVR.009G185300.1	superfamily	426739	974	1717	0	894.611	cl15642	Glucan_synthase superfamily	-	-
Q#202 - >Phacu.CVR.009G185300.1	specific	433841	320	433	2.62e-60	202.068	pfam14288	FKS1_dom1	-	cl16776
Q#202 - >Phacu.CVR.009G185300.1	specific	428050	45	152	4.61e-15	73.7521	pfam04652	Vta1	-	cl24167
Q#203 - >Phacu.WLD.009G176800.1	superfamily	426739	1046	1789	0	894.611	cl15642	Glucan_synthase superfamily	-	-
Q#203 - >Phacu.WLD.009G176800.1	specific	433841	320	433	2.72e-60	202.068	pfam14288	FKS1_dom1	-	cl16776
Q#203 - >Phacu.WLD.009G176800.1	specific	428050	45	152	4.8e-15	73.7521	pfam04652	Vta1	-	cl24167
Q#204 - >CiPaw.03G122400.1	superfamily	426739	1037	1766	0	883.825	cl15642	Glucan_synthase superfamily	-	-
Q#204 - >CiPaw.03G122400.1	specific	433841	321	434	1.08e-59	200.528	pfam14288	FKS1_dom1	-	cl16776
Q#204 - >CiPaw.03G122400.1	specific	428050	46	153	3.93e-15	73.7521	pfam04652	Vta1	-	cl24167
Q#205 - >Hyque.05G022700.1	superfamily	426739	1038	1781	0	868.803	cl15642	Glucan_synthase superfamily	-	-
Q#205 - >Hyque.05G022700.1	specific	433841	322	435	1.75e-60	202.839	pfam14288	FKS1_dom1	-	cl16776
Q#205 - >Hyque.05G022700.1	specific	428050	47	154	3.58e-17	79.5301	pfam04652	Vta1	-	cl24167
Q#206 - >PvLabOv.09G159600.1	superfamily	426739	1033	1776	0	893.07	cl15642	Glucan_synthase superfamily	-	-
Q#206 - >PvLabOv.09G159600.1	specific	433841	319	432	1.33e-60	202.839	pfam14288	FKS1_dom1	-	cl16776
Q#206 - >PvLabOv.09G159600.1	specific	428050	44	151	7.98e-14	69.9001	pfam04652	Vta1	-	cl24167
Q#207 - >Caden.02G131300.1	superfamily	426739	1017	1759	0	889.603	cl15642	Glucan_synthase superfamily	-	-
Q#207 - >Caden.02G131300.1	specific	433841	301	414	1.8e-62	208.232	pfam14288	FKS1_dom1	-	cl16776
Q#207 - >Caden.02G131300.1	specific	428050	26	133	2.05e-15	74.5225	pfam04652	Vta1	-	cl24167
Q#208 - >maker-Fvb1-2-snap-gene-178.32-mRNA-1	superfamily	426739	1003	1746	0	877.277	cl15642	Glucan_synthase superfamily	-	-
Q#208 - >maker-Fvb1-2-snap-gene-178.32-mRNA-1	specific	433841	311	424	9.91e-61	203.224	pfam14288	FKS1_dom1	-	cl16776
Q#208 - >maker-Fvb1-2-snap-gene-178.32-mRNA-1	superfamily	428050	46	152	1.17e-08	55.2625	cl24167	Vta1 superfamily	-	-
Q#209 - >maker-Fvb1-3-snap-gene-167.41-mRNA-1	superfamily	426739	1034	1777	0	875.736	cl15642	Glucan_synthase superfamily	-	-
Q#209 - >maker-Fvb1-3-snap-gene-167.41-mRNA-1	specific	433841	311	424	9.24e-61	203.609	pfam14288	FKS1_dom1	-	cl16776
Q#209 - >maker-Fvb1-3-snap-gene-167.41-mRNA-1	superfamily	428050	46	152	1.12e-08	55.2625	cl24167	Vta1 superfamily	-	-
Q#210 - >maker-Fvb1-3-snap-gene-171.42-mRNA-1	superfamily	426739	1003	1746	0	872.269	cl15642	Glucan_synthase superfamily	-	-
Q#210 - >maker-Fvb1-3-snap-gene-171.42-mRNA-1	specific	433841	311	424	2.74e-60	202.068	pfam14288	FKS1_dom1	-	cl16776
Q#210 - >maker-Fvb1-3-snap-gene-171.42-mRNA-1	superfamily	428050	46	152	1.1e-08	55.2625	cl24167	Vta1 superfamily	-	-
Q#211 - >FvH4_1g24300.t1	superfamily	426739	959	1702	0	875.736	cl15642	Glucan_synthase superfamily	-	-
Q#211 - >FvH4_1g24300.t1	specific	433841	320	433	7.67e-61	203.609	pfam14288	FKS1_dom1	-	cl16776
Q#211 - >FvH4_1g24300.t1	superfamily	428050	46	152	1.07e-08	55.2625	cl24167	Vta1 superfamily	-	-
Q#212 - >GlymaFiskIII.08G155600.1	superfamily	426739	1035	1764	0	896.537	cl15642	Glucan_synthase superfamily	-	-
Q#212 - >GlymaFiskIII.08G155600.1	specific	433841	319	432	4.7e-60	201.298	pfam14288	FKS1_dom1	-	cl16776
Q#212 - >GlymaFiskIII.08G155600.1	specific	428050	44	151	1.31e-14	72.2113	pfam04652	Vta1	-	cl24167
Q#213 - >GlymaFiskIII.08G155600.2	superfamily	426739	1035	1764	0	896.537	cl15642	Glucan_synthase superfamily	-	-
Q#213 - >GlymaFiskIII.08G155600.2	specific	433841	319	432	4.7e-60	201.298	pfam14288	FKS1_dom1	-	cl16776
Q#213 - >GlymaFiskIII.08G155600.2	specific	428050	44	151	1.31e-14	72.2113	pfam04652	Vta1	-	cl24167
Q#214 - >GlymaFiskIII.04G194400.1	superfamily	426739	1036	1779	0	899.233	cl15642	Glucan_synthase superfamily	-	-
Q#214 - >GlymaFiskIII.04G194400.1	specific	433841	320	433	1.62e-60	202.839	pfam14288	FKS1_dom1	-	cl16776
Q#214 - >GlymaFiskIII.04G194400.1	specific	428050	45	152	1.19e-14	72.5965	pfam04652	Vta1	-	cl24167
Q#215 - >GlymaFiskIII.04G194400.2	superfamily	426739	1036	1779	0	899.233	cl15642	Glucan_synthase superfamily	-	-
Q#215 - >GlymaFiskIII.04G194400.2	specific	433841	320	433	1.62e-60	202.839	pfam14288	FKS1_dom1	-	cl16776
Q#215 - >GlymaFiskIII.04G194400.2	specific	428050	45	152	1.19e-14	72.5965	pfam04652	Vta1	-	cl24167
Q#216 - >BPChr13G16035	superfamily	426739	1029	1774	0	894.996	cl15642	Glucan_synthase superfamily	-	-
Q#216 - >BPChr13G16035	specific	433841	325	438	2.39e-59	199.372	pfam14288	FKS1_dom1	-	cl16776
Q#216 - >BPChr13G16035	specific	428050	44	151	1.83e-16	77.6041	pfam04652	Vta1	-	cl24167
Q#217 - >Soltu.DM.11G008010.1	superfamily	426739	1000	1701	0	805.245	cl15642	Glucan_synthase superfamily	-	-
Q#217 - >Soltu.DM.11G008010.1	specific	433841	305	418	8.76e-61	203.609	pfam14288	FKS1_dom1	-	cl16776
Q#217 - >Soltu.DM.11G008010.1	specific	428050	61	168	2.45e-16	77.2189	pfam04652	Vta1	-	cl24167
Q#218 - >Qurub.06G130000.1	superfamily	426739	1036	1778	0	894.996	cl15642	Glucan_synthase superfamily	-	-
Q#218 - >Qurub.06G130000.1	specific	433841	320	433	9.54e-62	206.306	pfam14288	FKS1_dom1	-	cl16776
Q#218 - >Qurub.06G130000.1	specific	428050	45	152	2.28e-15	74.5225	pfam04652	Vta1	-	cl24167
Q#219 - >Liphi.04G142300.1	superfamily	426739	1034	1768	0	904.241	cl15642	Glucan_synthase superfamily	-	-
Q#219 - >Liphi.04G142300.1	specific	433841	323	436	3.2e-61	204.765	pfam14288	FKS1_dom1	-	cl16776
Q#219 - >Liphi.04G142300.1	superfamily	428050	48	155	7.91e-13	67.2037	cl24167	Vta1 superfamily	-	-
Q#220 - >Liphi.04G142300.2	superfamily	426739	1034	1768	0	904.241	cl15642	Glucan_synthase superfamily	-	-
Q#220 - >Liphi.04G142300.2	specific	433841	323	436	3.2e-61	204.765	pfam14288	FKS1_dom1	-	cl16776
Q#220 - >Liphi.04G142300.2	superfamily	428050	48	155	7.91e-13	67.2037	cl24167	Vta1 superfamily	-	-
Q#221 - >Solyc11g005980.3.1	superfamily	426739	1053	1796	0	875.736	cl15642	Glucan_synthase superfamily	-	-
Q#221 - >Solyc11g005980.3.1	specific	433841	336	449	2.48e-60	202.068	pfam14288	FKS1_dom1	-	cl16776
Q#221 - >Solyc11g005980.3.1	specific	428050	61	168	3.32e-16	76.8337	pfam04652	Vta1	-	cl24167
Q#222 - >Kalaxd.06G072800.1	superfamily	426739	1064	1794	0	896.152	cl15642	Glucan_synthase superfamily	-	-
Q#222 - >Kalaxd.06G072800.1	specific	433841	347	460	8.89e-62	206.306	pfam14288	FKS1_dom1	-	cl16776
Q#222 - >Kalaxd.06G072800.1	specific	428050	72	179	2.06e-16	77.6041	pfam04652	Vta1	-	cl24167
Q#223 - >Kalaxd.06G072800.2	superfamily	426739	1040	1770	0	895.381	cl15642	Glucan_synthase superfamily	-	-
Q#223 - >Kalaxd.06G072800.2	specific	433841	323	436	1.26e-61	205.92	pfam14288	FKS1_dom1	-	cl16776
Q#223 - >Kalaxd.06G072800.2	specific	428050	48	155	2.28e-16	77.2189	pfam04652	Vta1	-	cl24167
Q#224 - >Kalaxd.05G071600.1	superfamily	426739	1031	1761	0	895.381	cl15642	Glucan_synthase superfamily	-	-
Q#224 - >Kalaxd.05G071600.1	specific	433841	317	430	3.68e-61	204.765	pfam14288	FKS1_dom1	-	cl16776
Q#224 - >Kalaxd.05G071600.1	specific	428050	48	155	2.26e-16	77.2189	pfam04652	Vta1	-	cl24167
Q#225 - >Vadar_g19334.t1	superfamily	426739	1020	1763	0	886.522	cl15642	Glucan_synthase superfamily	-	-
Q#225 - >Vadar_g19334.t1	specific	433841	322	435	1.3e-56	191.668	pfam14288	FKS1_dom1	-	cl16776
Q#225 - >Vadar_g19334.t1	specific	428050	47	154	1.65e-15	74.9077	pfam04652	Vta1	-	cl24167
Q#226 - >Fxa1Ag102240.1	superfamily	426739	1039	1782	0	873.04	cl15642	Glucan_synthase superfamily	-	-
Q#226 - >Fxa1Ag102240.1	specific	433841	339	452	1.18e-60	203.224	pfam14288	FKS1_dom1	-	cl16776
Q#226 - >Fxa1Ag102240.1	superfamily	428050	46	152	1.17e-08	55.2625	cl24167	Vta1 superfamily	-	-
Q#227 - >Fxa1Bg202125.1	superfamily	426739	1036	1779	0	876.507	cl15642	Glucan_synthase superfamily	-	-
Q#227 - >Fxa1Bg202125.1	specific	433841	320	433	1.24e-60	203.224	pfam14288	FKS1_dom1	-	cl16776
Q#227 - >Fxa1Bg202125.1	superfamily	428050	46	152	1.2e-08	55.2625	cl24167	Vta1 superfamily	-	-
Q#228 - >Fxa1Cg102264.1	superfamily	426739	1042	1785	0	875.736	cl15642	Glucan_synthase superfamily	-	-
Q#228 - >Fxa1Cg102264.1	specific	433841	320	433	1.01e-60	203.224	pfam14288	FKS1_dom1	-	cl16776
Q#228 - >Fxa1Cg102264.1	superfamily	428050	46	152	1.23e-08	55.2625	cl24167	Vta1 superfamily	-	-
Q#229 - >AmTrH1.12G058300.1	superfamily	426739	1057	1800	0	905.011	cl15642	Glucan_synthase superfamily	-	-
Q#229 - >AmTrH1.12G058300.1	specific	433841	325	438	1.34e-60	202.839	pfam14288	FKS1_dom1	-	cl16776
Q#229 - >AmTrH1.12G058300.1	specific	428050	50	157	1.09e-15	75.2929	pfam04652	Vta1	-	cl24167
Q#230 - >AmTrH2.12G058100.1	superfamily	426739	1057	1800	0	905.011	cl15642	Glucan_synthase superfamily	-	-
Q#230 - >AmTrH2.12G058100.1	specific	433841	325	438	1.34e-60	202.839	pfam14288	FKS1_dom1	-	cl16776
Q#230 - >AmTrH2.12G058100.1	specific	428050	50	157	1.12e-15	75.2929	pfam04652	Vta1	-	cl24167
Q#231 - >Bevul.6G050000.1	superfamily	426739	1008	1752	0	899.233	cl15642	Glucan_synthase superfamily	-	-
Q#231 - >Bevul.6G050000.1	specific	433841	322	435	4.93e-57	192.824	pfam14288	FKS1_dom1	-	cl16776
Q#231 - >Bevul.6G050000.1	superfamily	428050	47	154	6.74e-09	56.0329	cl24167	Vta1 superfamily	-	-
Q#232 - >evm.model.supercontig_42.151	superfamily	426739	1063	1810	0	872.269	cl15642	Glucan_synthase superfamily	-	-
Q#232 - >evm.model.supercontig_42.151	specific	433841	330	443	1.17e-59	200.142	pfam14288	FKS1_dom1	-	cl16776
Q#232 - >evm.model.supercontig_42.151	specific	428050	55	162	1.38e-13	69.5149	pfam04652	Vta1	-	cl24167
Q#233 - >29691.m000282	superfamily	426739	981	1729	0	899.619	cl15642	Glucan_synthase superfamily	-	-
Q#233 - >29691.m000282	specific	433841	325	438	6.21e-59	198.216	pfam14288	FKS1_dom1	-	cl16776
Q#233 - >29691.m000282	specific	428050	50	191	1.51e-14	72.2113	pfam04652	Vta1	-	cl24167
Q#234 - >Gorai.011G120300.1	superfamily	426739	1040	1787	0	881.129	cl15642	Glucan_synthase superfamily	-	-
Q#234 - >Gorai.011G120300.1	specific	433841	326	439	2.33e-58	196.676	pfam14288	FKS1_dom1	-	cl16776
Q#234 - >Gorai.011G120300.1	specific	428050	51	158	1.65e-15	74.9077	pfam04652	Vta1	-	cl24167
Q#235 - >Gorai.011G119900.1	superfamily	426739	1035	1782	0	875.736	cl15642	Glucan_synthase superfamily	-	-
Q#235 - >Gorai.011G119900.1	specific	433841	322	435	4.5e-57	192.824	pfam14288	FKS1_dom1	-	cl16776
Q#235 - >Gorai.011G119900.1	superfamily	428050	47	154	4.28e-11	62.1961	cl24167	Vta1 superfamily	-	-
Q#236 - >Thecc1EG001476t1	superfamily	426739	1067	1814	0	896.922	cl15642	Glucan_synthase superfamily	-	-
Q#236 - >Thecc1EG001476t1	specific	433841	340	453	5.98e-58	195.52	pfam14288	FKS1_dom1	-	cl16776
Q#236 - >Thecc1EG001476t1	specific	428050	65	172	2.15e-15	74.5225	pfam04652	Vta1	-	cl24167
Q#237 - >Araha.20697s0003.1	superfamily	426739	1064	1812	0	869.188	cl15642	Glucan_synthase superfamily	-	-
Q#237 - >Araha.20697s0003.1	specific	433841	324	437	1.3e-59	200.142	pfam14288	FKS1_dom1	-	cl16776
Q#237 - >Araha.20697s0003.1	superfamily	428050	49	156	1.3e-12	66.8185	cl24167	Vta1 superfamily	-	-
Q#238 - >Cagra.2233s0001.1	superfamily	426739	1066	1814	0	872.655	cl15642	Glucan_synthase superfamily	-	-
Q#238 - >Cagra.2233s0001.1	specific	433841	324	437	3.43e-59	198.987	pfam14288	FKS1_dom1	-	cl16776
Q#238 - >Cagra.2233s0001.1	superfamily	428050	49	156	1.3e-12	66.8185	cl24167	Vta1 superfamily	-	-
Q#239 - >Brara.I00954.1	superfamily	426739	1040	1788	0	870.343	cl15642	Glucan_synthase superfamily	-	-
Q#239 - >Brara.I00954.1	specific	433841	324	437	6.96e-60	200.913	pfam14288	FKS1_dom1	-	cl16776
Q#239 - >Brara.I00954.1	superfamily	428050	49	156	2.33e-12	66.0481	cl24167	Vta1 superfamily	-	-
Q#240 - >Bostr.13083s0030.1	superfamily	426739	1040	1788	0	869.188	cl15642	Glucan_synthase superfamily	-	-
Q#240 - >Bostr.13083s0030.1	specific	433841	324	437	3.48e-59	198.987	pfam14288	FKS1_dom1	-	cl16776
Q#240 - >Bostr.13083s0030.1	superfamily	428050	49	156	3.97e-12	65.2777	cl24167	Vta1 superfamily	-	-
Q#241 - >AL3G45540.t1	superfamily	426739	1040	1788	0	869.958	cl15642	Glucan_synthase superfamily	-	-
Q#241 - >AL3G45540.t1	specific	433841	324	437	1.23e-59	200.142	pfam14288	FKS1_dom1	-	cl16776
Q#241 - >AL3G45540.t1	superfamily	428050	49	156	1.22e-12	66.8185	cl24167	Vta1 superfamily	-	-
Q#242 - >AT2G13680.1	superfamily	426739	1040	1788	0	862.64	cl15642	Glucan_synthase superfamily	-	-
Q#242 - >AT2G13680.1	specific	433841	324	437	4.31e-59	198.602	pfam14288	FKS1_dom1	-	cl16776
Q#242 - >AT2G13680.1	superfamily	428050	49	156	1.18e-12	66.8185	cl24167	Vta1 superfamily	-	-
Q#243 - >Gohir.D10G109600.1	superfamily	426739	1040	1787	0	881.129	cl15642	Glucan_synthase superfamily	-	-
Q#243 - >Gohir.D10G109600.1	specific	433841	326	439	2.56e-58	196.29	pfam14288	FKS1_dom1	-	cl16776
Q#243 - >Gohir.D10G109600.1	specific	428050	51	158	1.72e-15	74.9077	pfam04652	Vta1	-	cl24167
Q#244 - >Caamp.0095s0291.1	superfamily	426739	1040	1788	0	889.989	cl15642	Glucan_synthase superfamily	-	-
Q#244 - >Caamp.0095s0291.1	specific	433841	324	437	1.03e-57	194.75	pfam14288	FKS1_dom1	-	cl16776
Q#244 - >Caamp.0095s0291.1	superfamily	428050	49	156	2.67e-12	65.6629	cl24167	Vta1 superfamily	-	-
Q#245 - >Myper.0097s0021.1	superfamily	426739	1040	1788	0	885.751	cl15642	Glucan_synthase superfamily	-	-
Q#245 - >Myper.0097s0021.1	specific	433841	324	437	5.43e-59	198.216	pfam14288	FKS1_dom1	-	cl16776
Q#245 - >Myper.0097s0021.1	superfamily	428050	49	156	2.7e-12	65.6629	cl24167	Vta1 superfamily	-	-
Q#246 - >Alyli.0099s0013.1	superfamily	426739	1040	1790	0	871.884	cl15642	Glucan_synthase superfamily	-	-
Q#246 - >Alyli.0099s0013.1	specific	433841	324	437	3.59e-59	198.987	pfam14288	FKS1_dom1	-	cl16776
Q#246 - >Alyli.0099s0013.1	superfamily	428050	49	156	3.64e-12	65.2777	cl24167	Vta1 superfamily	-	-
Q#247 - >Alyli.0099s0018.1	superfamily	426739	1040	1790	0	871.884	cl15642	Glucan_synthase superfamily	-	-
Q#247 - >Alyli.0099s0018.1	specific	433841	324	437	3.73e-59	198.987	pfam14288	FKS1_dom1	-	cl16776
Q#247 - >Alyli.0099s0018.1	superfamily	428050	49	156	3.71e-12	65.2777	cl24167	Vta1 superfamily	-	-
Q#248 - >Roisl.0066s0438.1	superfamily	426739	1040	1788	0	869.573	cl15642	Glucan_synthase superfamily	-	-
Q#248 - >Roisl.0066s0438.1	specific	433841	324	437	5.33e-59	198.602	pfam14288	FKS1_dom1	-	cl16776
Q#248 - >Roisl.0066s0438.1	superfamily	428050	49	156	3.4e-12	65.2777	cl24167	Vta1 superfamily	-	-
Q#249 - >Carub.0003s2817.1	superfamily	426739	1040	1788	0	873.81	cl15642	Glucan_synthase superfamily	-	-
Q#249 - >Carub.0003s2817.1	specific	433841	324	437	2.84e-59	199.372	pfam14288	FKS1_dom1	-	cl16776
Q#249 - >Carub.0003s2817.1	superfamily	428050	49	156	1.28e-12	66.8185	cl24167	Vta1 superfamily	-	-
Q#250 - >Isati.1029s0002.1	superfamily	426739	1040	1788	0	888.448	cl15642	Glucan_synthase superfamily	-	-
Q#250 - >Isati.1029s0002.1	specific	433841	324	437	5.43e-59	198.216	pfam14288	FKS1_dom1	-	cl16776
Q#250 - >Isati.1029s0002.1	superfamily	428050	49	156	4.87e-12	64.8925	cl24167	Vta1 superfamily	-	-
Q#251 - >Luann.0065s0075.1	superfamily	426739	1040	1788	0	875.736	cl15642	Glucan_synthase superfamily	-	-
Q#251 - >Luann.0065s0075.1	specific	433841	324	437	5.08e-59	198.602	pfam14288	FKS1_dom1	-	cl16776
Q#251 - >Luann.0065s0075.1	superfamily	428050	49	156	2.33e-12	66.0481	cl24167	Vta1 superfamily	-	-
Q#252 - >Luann.0657s0004.1	superfamily	426739	1040	1788	0	867.647	cl15642	Glucan_synthase superfamily	-	-
Q#252 - >Luann.0657s0004.1	specific	433841	324	437	5.49e-59	198.216	pfam14288	FKS1_dom1	-	cl16776
Q#252 - >Luann.0657s0004.1	superfamily	428050	49	156	2.14e-12	66.0481	cl24167	Vta1 superfamily	-	-
Q#253 - >Mamar.0002s0241.1	superfamily	426739	1040	1788	0	868.803	cl15642	Glucan_synthase superfamily	-	-
Q#253 - >Mamar.0002s0241.1	specific	433841	324	437	1.7e-59	199.757	pfam14288	FKS1_dom1	-	cl16776
Q#253 - >Mamar.0002s0241.1	superfamily	428050	49	156	1.58e-11	63.3517	cl24167	Vta1 superfamily	-	-
Q#254 - >Lesat.0035s0644.1	superfamily	426739	1042	1790	0	870.729	cl15642	Glucan_synthase superfamily	-	-
Q#254 - >Lesat.0035s0644.1	specific	433841	324	437	3.95e-59	198.602	pfam14288	FKS1_dom1	-	cl16776
Q#254 - >Lesat.0035s0644.1	superfamily	428050	49	156	2.57e-12	65.6629	cl24167	Vta1 superfamily	-	-
Q#255 - >Lesat.0053s0575.1	superfamily	426739	1040	1788	0	871.114	cl15642	Glucan_synthase superfamily	-	-
Q#255 - >Lesat.0053s0575.1	specific	433841	324	437	5.13e-59	198.602	pfam14288	FKS1_dom1	-	cl16776
Q#255 - >Lesat.0053s0575.1	superfamily	428050	49	156	2.83e-12	65.6629	cl24167	Vta1 superfamily	-	-
Q#256 - >Sialb.0071s0030.1	superfamily	426739	1040	1788	0	871.884	cl15642	Glucan_synthase superfamily	-	-
Q#256 - >Sialb.0071s0030.1	specific	433841	324	437	5.13e-59	198.602	pfam14288	FKS1_dom1	-	cl16776
Q#256 - >Sialb.0071s0030.1	superfamily	428050	49	156	2.45e-12	65.6629	cl24167	Vta1 superfamily	-	-
Q#257 - >Desop.0053s0004.1	superfamily	426739	1040	1790	0	870.729	cl15642	Glucan_synthase superfamily	-	-
Q#257 - >Desop.0053s0004.1	specific	433841	324	437	3.59e-59	198.987	pfam14288	FKS1_dom1	-	cl16776
Q#257 - >Desop.0053s0004.1	superfamily	428050	49	156	3.28e-12	65.2777	cl24167	Vta1 superfamily	-	-
Q#258 - >Eusyr.0005s0225.1	superfamily	426739	1040	1788	0	878.433	cl15642	Glucan_synthase superfamily	-	-
Q#258 - >Eusyr.0005s0225.1	specific	433841	324	437	3.55e-59	198.987	pfam14288	FKS1_dom1	-	cl16776
Q#258 - >Eusyr.0005s0225.1	superfamily	428050	49	156	2.4e-12	65.6629	cl24167	Vta1 superfamily	-	-
Q#259 - >Clevi.0083s0017.1	superfamily	426739	1040	1788	0	891.144	cl15642	Glucan_synthase superfamily	-	-
Q#259 - >Clevi.0083s0017.1	specific	433841	324	437	5.76e-59	198.216	pfam14288	FKS1_dom1	-	cl16776
Q#259 - >Clevi.0083s0017.1	superfamily	428050	49	156	8.87e-12	64.1221	cl24167	Vta1 superfamily	-	-
Q#260 - >Ibeam.1203s0009.1	superfamily	426739	1064	1812	0	871.114	cl15642	Glucan_synthase superfamily	-	-
Q#260 - >Ibeam.1203s0009.1	specific	433841	348	461	5.4e-59	198.602	pfam14288	FKS1_dom1	-	cl16776
Q#260 - >Ibeam.1203s0009.1	superfamily	428050	73	180	1.15e-12	66.8185	cl24167	Vta1 superfamily	-	-
Q#261 - >Ibeam.1203s0009.2	superfamily	426739	1040	1788	0	871.499	cl15642	Glucan_synthase superfamily	-	-
Q#261 - >Ibeam.1203s0009.2	specific	433841	324	437	4.84e-59	198.602	pfam14288	FKS1_dom1	-	cl16776
Q#261 - >Ibeam.1203s0009.2	superfamily	428050	49	156	1.15e-12	66.8185	cl24167	Vta1 superfamily	-	-
Q#262 - >Stapi.0240s0013.1	superfamily	426739	1039	1787	0	889.603	cl15642	Glucan_synthase superfamily	-	-
Q#262 - >Stapi.0240s0013.1	specific	433841	324	437	1.03e-57	194.75	pfam14288	FKS1_dom1	-	cl16776
Q#262 - >Stapi.0240s0013.1	superfamily	428050	49	156	2.57e-12	65.6629	cl24167	Vta1 superfamily	-	-
Q#263 - >Stapi.0556s0010.1	superfamily	426739	1040	1788	0	872.269	cl15642	Glucan_synthase superfamily	-	-
Q#263 - >Stapi.0556s0010.1	specific	433841	324	437	5.43e-59	198.216	pfam14288	FKS1_dom1	-	cl16776
Q#263 - >Stapi.0556s0010.1	superfamily	428050	49	156	3.54e-12	65.2777	cl24167	Vta1 superfamily	-	-
Q#264 - >Crahi.0248s0025.1	superfamily	426739	1040	1788	0	870.729	cl15642	Glucan_synthase superfamily	-	-
Q#264 - >Crahi.0248s0025.1	specific	433841	324	437	3.27e-58	196.29	pfam14288	FKS1_dom1	-	cl16776
Q#264 - >Crahi.0248s0025.1	superfamily	428050	49	156	2.33e-12	66.0481	cl24167	Vta1 superfamily	-	-
Q#265 - >Distr.0236s0275.1	superfamily	426739	1040	1788	0	868.417	cl15642	Glucan_synthase superfamily	-	-
Q#265 - >Distr.0236s0275.1	specific	433841	324	437	3.55e-59	198.987	pfam14288	FKS1_dom1	-	cl16776
Q#265 - >Distr.0236s0275.1	superfamily	428050	49	156	2.4e-12	65.6629	cl24167	Vta1 superfamily	-	-
Q#266 - >SpFC.05G049300.1	superfamily	426739	1036	1785	0	871.884	cl15642	Glucan_synthase superfamily	-	-
Q#266 - >SpFC.05G049300.1	specific	433841	322	435	2.57e-61	205.15	pfam14288	FKS1_dom1	-	cl16776
Q#266 - >SpFC.05G049300.1	specific	428050	47	154	1.32e-15	75.2929	pfam04652	Vta1	-	cl24167
Q#267 - >Sapur.005G044700.1	superfamily	426739	1037	1786	0	870.343	cl15642	Glucan_synthase superfamily	-	-
Q#267 - >Sapur.005G044700.1	specific	433841	322	435	2.89e-61	204.765	pfam14288	FKS1_dom1	-	cl16776
Q#267 - >Sapur.005G044700.1	specific	428050	47	154	1.32e-15	75.2929	pfam04652	Vta1	-	cl24167
Q#268 - >Gomus.A10G172600.1	superfamily	426739	1040	1787	0	881.899	cl15642	Glucan_synthase superfamily	-	-
Q#268 - >Gomus.A10G172600.1	specific	433841	326	439	2.85e-58	196.29	pfam14288	FKS1_dom1	-	cl16776
Q#268 - >Gomus.A10G172600.1	specific	428050	51	158	1.68e-15	74.9077	pfam04652	Vta1	-	cl24167
Q#269 - >Gomus.A10G173100.1	superfamily	426739	1035	1782	0	881.129	cl15642	Glucan_synthase superfamily	-	-
Q#269 - >Gomus.A10G173100.1	specific	433841	322	435	7.71e-58	195.135	pfam14288	FKS1_dom1	-	cl16776
Q#269 - >Gomus.A10G173100.1	superfamily	428050	47	154	7.14e-11	61.8109	cl24167	Vta1 superfamily	-	-
Q#270 - >Gomus.D10G123800.1	superfamily	426739	1040	1787	0	881.129	cl15642	Glucan_synthase superfamily	-	-
Q#270 - >Gomus.D10G123800.1	specific	433841	326	439	2.33e-58	196.676	pfam14288	FKS1_dom1	-	cl16776
Q#270 - >Gomus.D10G123800.1	specific	428050	51	158	1.65e-15	74.9077	pfam04652	Vta1	-	cl24167
Q#271 - >Gotom.D10G129800.1	superfamily	426739	1040	1787	0	881.129	cl15642	Glucan_synthase superfamily	-	-
Q#271 - >Gotom.D10G129800.1	specific	433841	326	439	2.42e-58	196.676	pfam14288	FKS1_dom1	-	cl16776
Q#271 - >Gotom.D10G129800.1	specific	428050	51	158	1.65e-15	74.9077	pfam04652	Vta1	-	cl24167
Q#272 - >Gotom.A10G186900.1	superfamily	426739	1040	1794	0	873.04	cl15642	Glucan_synthase superfamily	-	-
Q#272 - >Gotom.A10G186900.1	specific	433841	326	439	2.83e-58	196.29	pfam14288	FKS1_dom1	-	cl16776
Q#272 - >Gotom.A10G186900.1	specific	428050	51	158	1.72e-15	74.9077	pfam04652	Vta1	-	cl24167
Q#273 - >Gotom.A10G186900.2	superfamily	426739	1040	1787	0	880.359	cl15642	Glucan_synthase superfamily	-	-
Q#273 - >Gotom.A10G186900.2	specific	433841	326	439	2.85e-58	196.29	pfam14288	FKS1_dom1	-	cl16776
Q#273 - >Gotom.A10G186900.2	specific	428050	51	158	1.72e-15	74.9077	pfam04652	Vta1	-	cl24167
Q#274 - >Gotom.A10G187400.1	superfamily	426739	1035	1782	0	878.047	cl15642	Glucan_synthase superfamily	-	-
Q#274 - >Gotom.A10G187400.1	specific	433841	322	435	7.87e-58	195.135	pfam14288	FKS1_dom1	-	cl16776
Q#274 - >Gotom.A10G187400.1	superfamily	428050	47	154	7.14e-11	61.8109	cl24167	Vta1 superfamily	-	-
Q#275 - >Gobar.D10G119200.1	superfamily	426739	1040	1787	0	881.129	cl15642	Glucan_synthase superfamily	-	-
Q#275 - >Gobar.D10G119200.1	specific	433841	326	439	2.42e-58	196.676	pfam14288	FKS1_dom1	-	cl16776
Q#275 - >Gobar.D10G119200.1	specific	428050	51	158	1.65e-15	74.9077	pfam04652	Vta1	-	cl24167
Q#276 - >Gobar.A10G168900.1	superfamily	426739	1035	1782	0	880.359	cl15642	Glucan_synthase superfamily	-	-
Q#276 - >Gobar.A10G168900.1	specific	433841	322	435	8.02e-58	195.135	pfam14288	FKS1_dom1	-	cl16776
Q#276 - >Gobar.A10G168900.1	superfamily	428050	47	154	7.07e-11	61.8109	cl24167	Vta1 superfamily	-	-
Q#277 - >Gohir.A10G156400.1	superfamily	426739	1035	1782	0	880.359	cl15642	Glucan_synthase superfamily	-	-
Q#277 - >Gohir.A10G156400.1	specific	433841	322	435	3.5e-57	193.209	pfam14288	FKS1_dom1	-	cl16776
Q#277 - >Gohir.A10G156400.1	superfamily	428050	47	154	7.21e-11	61.4257	cl24167	Vta1 superfamily	-	-
Q#278 - >Gohir.A10G156100.1	superfamily	426739	1040	1787	0	879.588	cl15642	Glucan_synthase superfamily	-	-
Q#278 - >Gohir.A10G156100.1	specific	433841	326	439	2.91e-58	196.29	pfam14288	FKS1_dom1	-	cl16776
Q#278 - >Gohir.A10G156100.1	specific	428050	51	158	1.42e-16	77.9893	pfam04652	Vta1	-	cl24167
Q#279 - >Gohir.D10G109300.1	superfamily	426739	1035	1782	0	878.047	cl15642	Glucan_synthase superfamily	-	-
Q#279 - >Gohir.D10G109300.1	specific	433841	322	435	4.53e-58	195.905	pfam14288	FKS1_dom1	-	cl16776
Q#279 - >Gohir.D10G109300.1	superfamily	428050	47	154	4.58e-11	62.1961	cl24167	Vta1 superfamily	-	-
Q#280 - >Godar.D10G127000.1	superfamily	426739	1035	1782	0	878.818	cl15642	Glucan_synthase superfamily	-	-
Q#280 - >Godar.D10G127000.1	specific	433841	322	435	4.94e-58	195.52	pfam14288	FKS1_dom1	-	cl16776
Q#280 - >Godar.D10G127000.1	superfamily	428050	47	154	4.58e-11	62.1961	cl24167	Vta1 superfamily	-	-
Q#281 - >Godar.A10G187800.1	superfamily	426739	1040	1787	0	879.973	cl15642	Glucan_synthase superfamily	-	-
Q#281 - >Godar.A10G187800.1	specific	433841	326	439	2.77e-58	196.29	pfam14288	FKS1_dom1	-	cl16776
Q#281 - >Godar.A10G187800.1	specific	428050	51	158	1.67e-15	74.9077	pfam04652	Vta1	-	cl24167
Q#282 - >Godar.A10G188300.1	superfamily	426739	1035	1782	0	880.744	cl15642	Glucan_synthase superfamily	-	-
Q#282 - >Godar.A10G188300.1	specific	433841	322	435	8.67e-58	195.135	pfam14288	FKS1_dom1	-	cl16776
Q#282 - >Godar.A10G188300.1	superfamily	428050	47	154	7.01e-11	61.8109	cl24167	Vta1 superfamily	-	-
Q#283 - >PtStettler14.05G046600.1	superfamily	426739	1036	1785	0	881.899	cl15642	Glucan_synthase superfamily	-	-
Q#283 - >PtStettler14.05G046600.1	specific	433841	322	435	2.11e-60	202.454	pfam14288	FKS1_dom1	-	cl16776
Q#283 - >PtStettler14.05G046600.1	specific	428050	47	154	1.56e-15	74.9077	pfam04652	Vta1	-	cl24167
Q#284 - >Potri.005G058300.1	superfamily	426739	1036	1785	0	881.899	cl15642	Glucan_synthase superfamily	-	-
Q#284 - >Potri.005G058300.1	specific	433841	322	435	2.11e-60	202.454	pfam14288	FKS1_dom1	-	cl16776
Q#284 - >Potri.005G058300.1	specific	428050	47	154	1.56e-15	74.9077	pfam04652	Vta1	-	cl24167
Q#285 - >GhUGA230.D10G120000.1	superfamily	426739	1039	1786	0	878.047	cl15642	Glucan_synthase superfamily	-	-
Q#285 - >GhUGA230.D10G120000.1	specific	433841	322	435	4.58e-58	195.905	pfam14288	FKS1_dom1	-	cl16776
Q#285 - >GhUGA230.D10G120000.1	superfamily	428050	47	154	4.63e-11	62.1961	cl24167	Vta1 superfamily	-	-
Q#286 - >GhUGA230.D10G120000.2	superfamily	426739	1035	1782	0	878.047	cl15642	Glucan_synthase superfamily	-	-
Q#286 - >GhUGA230.D10G120000.2	specific	433841	322	435	4.53e-58	195.905	pfam14288	FKS1_dom1	-	cl16776
Q#286 - >GhUGA230.D10G120000.2	superfamily	428050	47	154	4.58e-11	62.1961	cl24167	Vta1 superfamily	-	-
Q#287 - >GhUGA230.D10G120400.1	superfamily	426739	1040	1794	0	873.425	cl15642	Glucan_synthase superfamily	-	-
Q#287 - >GhUGA230.D10G120400.1	specific	433841	326	439	2.52e-58	196.676	pfam14288	FKS1_dom1	-	cl16776
Q#287 - >GhUGA230.D10G120400.1	specific	428050	51	158	1.72e-15	74.9077	pfam04652	Vta1	-	cl24167
Q#288 - >GhUGA230.D10G120400.2	superfamily	426739	1040	1787	0	881.129	cl15642	Glucan_synthase superfamily	-	-
Q#288 - >GhUGA230.D10G120400.2	specific	433841	326	439	2.56e-58	196.29	pfam14288	FKS1_dom1	-	cl16776
Q#288 - >GhUGA230.D10G120400.2	specific	428050	51	158	1.72e-15	74.9077	pfam04652	Vta1	-	cl24167
Q#289 - >GhUGA230.A10G177300.1	superfamily	426739	1036	1783	0	880.359	cl15642	Glucan_synthase superfamily	-	-
Q#289 - >GhUGA230.A10G177300.1	specific	433841	322	435	3.47e-57	193.209	pfam14288	FKS1_dom1	-	cl16776
Q#289 - >GhUGA230.A10G177300.1	superfamily	428050	47	154	7.15e-11	61.8109	cl24167	Vta1 superfamily	-	-
Q#290 - >GhUGA230.A10G177300.2	superfamily	426739	1035	1782	0	880.359	cl15642	Glucan_synthase superfamily	-	-
Q#290 - >GhUGA230.A10G177300.2	specific	433841	322	435	3.5e-57	193.209	pfam14288	FKS1_dom1	-	cl16776
Q#290 - >GhUGA230.A10G177300.2	superfamily	428050	47	154	7.21e-11	61.4257	cl24167	Vta1 superfamily	-	-
Q#291 - >GhUGA230.A10G176800.1	superfamily	426739	1040	1794	0	872.269	cl15642	Glucan_synthase superfamily	-	-
Q#291 - >GhUGA230.A10G176800.1	specific	433841	326	439	2.86e-58	196.29	pfam14288	FKS1_dom1	-	cl16776
Q#291 - >GhUGA230.A10G176800.1	specific	428050	51	158	1.43e-16	77.9893	pfam04652	Vta1	-	cl24167
Q#292 - >GhUGA230.A10G176800.2	superfamily	426739	1040	1787	0	879.588	cl15642	Glucan_synthase superfamily	-	-
Q#292 - >GhUGA230.A10G176800.2	specific	433841	326	439	2.91e-58	196.29	pfam14288	FKS1_dom1	-	cl16776
Q#292 - >GhUGA230.A10G176800.2	specific	428050	51	158	1.42e-16	77.9893	pfam04652	Vta1	-	cl24167
Q#293 - >GhCSX8308.D10G119800.1	superfamily	426739	1039	1786	0	878.047	cl15642	Glucan_synthase superfamily	-	-
Q#293 - >GhCSX8308.D10G119800.1	specific	433841	322	435	4.58e-58	195.905	pfam14288	FKS1_dom1	-	cl16776
Q#293 - >GhCSX8308.D10G119800.1	superfamily	428050	47	154	4.63e-11	62.1961	cl24167	Vta1 superfamily	-	-
Q#294 - >GhCSX8308.D10G119800.2	superfamily	426739	1035	1782	0	878.047	cl15642	Glucan_synthase superfamily	-	-
Q#294 - >GhCSX8308.D10G119800.2	specific	433841	322	435	4.53e-58	195.905	pfam14288	FKS1_dom1	-	cl16776
Q#294 - >GhCSX8308.D10G119800.2	superfamily	428050	47	154	4.58e-11	62.1961	cl24167	Vta1 superfamily	-	-
Q#295 - >GhCSX8308.D10G120200.1	superfamily	426739	1040	1787	0	881.129	cl15642	Glucan_synthase superfamily	-	-
Q#295 - >GhCSX8308.D10G120200.1	specific	433841	326	439	2.56e-58	196.29	pfam14288	FKS1_dom1	-	cl16776
Q#295 - >GhCSX8308.D10G120200.1	specific	428050	51	158	1.72e-15	74.9077	pfam04652	Vta1	-	cl24167
Q#296 - >GhCSX8308.A10G180200.1	superfamily	426739	1011	1765	0	873.425	cl15642	Glucan_synthase superfamily	-	-
Q#296 - >GhCSX8308.A10G180200.1	specific	433841	326	439	2.58e-58	196.29	pfam14288	FKS1_dom1	-	cl16776
Q#296 - >GhCSX8308.A10G180200.1	specific	428050	51	158	1.48e-16	77.9893	pfam04652	Vta1	-	cl24167
Q#297 - >GhCSX8308.A10G180200.2	superfamily	426739	1011	1758	0	881.129	cl15642	Glucan_synthase superfamily	-	-
Q#297 - >GhCSX8308.A10G180200.2	specific	433841	326	439	2.62e-58	196.29	pfam14288	FKS1_dom1	-	cl16776
Q#297 - >GhCSX8308.A10G180200.2	specific	428050	51	158	1.47e-16	77.9893	pfam04652	Vta1	-	cl24167
Q#298 - >Sp3g27070.1	superfamily	426739	1040	1788	0	873.425	cl15642	Glucan_synthase superfamily	-	-
Q#298 - >Sp3g27070.1	specific	433841	324	437	3.99e-59	198.602	pfam14288	FKS1_dom1	-	cl16776
Q#298 - >Sp3g27070.1	superfamily	428050	49	156	2.45e-12	65.6629	cl24167	Vta1 superfamily	-	-
Q#299 - >Distr.0023s7500.1	superfamily	426739	1040	1788	0	868.417	cl15642	Glucan_synthase superfamily	-	-
Q#299 - >Distr.0023s7500.1	specific	433841	324	437	3.55e-59	198.987	pfam14288	FKS1_dom1	-	cl16776
Q#299 - >Distr.0023s7500.1	superfamily	428050	49	156	2.4e-12	65.6629	cl24167	Vta1 superfamily	-	-
Q#300 - >Myper.0008s0351.1	superfamily	426739	1059	1807	0	884.211	cl15642	Glucan_synthase superfamily	-	-
Q#300 - >Myper.0008s0351.1	specific	433841	343	456	5.88e-59	198.216	pfam14288	FKS1_dom1	-	cl16776
Q#300 - >Myper.0008s0351.1	superfamily	428050	68	175	2.72e-12	65.6629	cl24167	Vta1 superfamily	-	-
Q#301 - >Sialb.0147s0119.1	superfamily	426739	1040	1788	0	871.884	cl15642	Glucan_synthase superfamily	-	-
Q#301 - >Sialb.0147s0119.1	specific	433841	324	437	5.13e-59	198.602	pfam14288	FKS1_dom1	-	cl16776
Q#301 - >Sialb.0147s0119.1	superfamily	428050	49	156	2.45e-12	65.6629	cl24167	Vta1 superfamily	-	-
Q#302 - >Clevi.0046s0090.1	superfamily	426739	1040	1788	0	891.144	cl15642	Glucan_synthase superfamily	-	-
Q#302 - >Clevi.0046s0090.1	specific	433841	324	437	5.76e-59	198.216	pfam14288	FKS1_dom1	-	cl16776
Q#302 - >Clevi.0046s0090.1	superfamily	428050	49	156	8.87e-12	64.1221	cl24167	Vta1 superfamily	-	-
Q#303 - >Manes.12G155300.4	superfamily	426739	1040	1788	0	870.343	cl15642	Glucan_synthase superfamily	-	-
Q#303 - >Manes.12G155300.4	specific	433841	333	446	4.77e-58	195.52	pfam14288	FKS1_dom1	-	cl16776
Q#303 - >Manes.12G155300.4	specific	428050	45	152	4.42e-16	76.4485	pfam04652	Vta1	-	cl24167
Q#304 - >GhDeltaPearl.A10G175500.1	superfamily	426739	1039	1786	0	880.359	cl15642	Glucan_synthase superfamily	-	-
Q#304 - >GhDeltaPearl.A10G175500.1	specific	433841	322	435	3.68e-57	193.209	pfam14288	FKS1_dom1	-	cl16776
Q#304 - >GhDeltaPearl.A10G175500.1	superfamily	428050	47	154	7.16e-11	61.8109	cl24167	Vta1 superfamily	-	-
Q#305 - >GhDeltaPearl.A10G175500.2	superfamily	426739	1035	1782	0	880.359	cl15642	Glucan_synthase superfamily	-	-
Q#305 - >GhDeltaPearl.A10G175500.2	specific	433841	322	435	3.5e-57	193.209	pfam14288	FKS1_dom1	-	cl16776
Q#305 - >GhDeltaPearl.A10G175500.2	superfamily	428050	47	154	7.21e-11	61.4257	cl24167	Vta1 superfamily	-	-
Q#306 - >GhDeltaPearl.A10G175500.3	superfamily	426739	1035	1782	0	880.359	cl15642	Glucan_synthase superfamily	-	-
Q#306 - >GhDeltaPearl.A10G175500.3	specific	433841	322	435	3.5e-57	193.209	pfam14288	FKS1_dom1	-	cl16776
Q#306 - >GhDeltaPearl.A10G175500.3	superfamily	428050	47	154	7.21e-11	61.4257	cl24167	Vta1 superfamily	-	-
Q#307 - >GhDeltaPearl.A10G175200.1	superfamily	426739	1040	1794	0	872.269	cl15642	Glucan_synthase superfamily	-	-
Q#307 - >GhDeltaPearl.A10G175200.1	specific	433841	326	439	2.86e-58	196.29	pfam14288	FKS1_dom1	-	cl16776
Q#307 - >GhDeltaPearl.A10G175200.1	specific	428050	51	158	1.43e-16	77.9893	pfam04652	Vta1	-	cl24167
Q#308 - >GhDeltaPearl.A10G175200.2	superfamily	426739	1040	1787	0	879.588	cl15642	Glucan_synthase superfamily	-	-
Q#308 - >GhDeltaPearl.A10G175200.2	specific	433841	326	439	2.91e-58	196.29	pfam14288	FKS1_dom1	-	cl16776
Q#308 - >GhDeltaPearl.A10G175200.2	specific	428050	51	158	1.42e-16	77.9893	pfam04652	Vta1	-	cl24167
Q#309 - >GhDeltaPearl.D10G117900.1	superfamily	426739	1039	1786	0	878.047	cl15642	Glucan_synthase superfamily	-	-
Q#309 - >GhDeltaPearl.D10G117900.1	specific	433841	322	435	4.58e-58	195.905	pfam14288	FKS1_dom1	-	cl16776
Q#309 - >GhDeltaPearl.D10G117900.1	superfamily	428050	47	154	4.63e-11	62.1961	cl24167	Vta1 superfamily	-	-
Q#310 - >GhDeltaPearl.D10G117900.2	superfamily	426739	1035	1782	0	878.047	cl15642	Glucan_synthase superfamily	-	-
Q#310 - >GhDeltaPearl.D10G117900.2	specific	433841	322	435	4.53e-58	195.905	pfam14288	FKS1_dom1	-	cl16776
Q#310 - >GhDeltaPearl.D10G117900.2	superfamily	428050	47	154	4.58e-11	62.1961	cl24167	Vta1 superfamily	-	-
Q#311 - >GhDeltaPearl.D10G118400.1	superfamily	426739	1040	1787	0	881.129	cl15642	Glucan_synthase superfamily	-	-
Q#311 - >GhDeltaPearl.D10G118400.1	specific	433841	326	439	2.56e-58	196.29	pfam14288	FKS1_dom1	-	cl16776
Q#311 - >GhDeltaPearl.D10G118400.1	specific	428050	51	158	1.72e-15	74.9077	pfam04652	Vta1	-	cl24167
Q#312 - >GhFM958.A10G175200.1	superfamily	426739	1040	1787	0	879.588	cl15642	Glucan_synthase superfamily	-	-
Q#312 - >GhFM958.A10G175200.1	specific	433841	326	439	2.91e-58	196.29	pfam14288	FKS1_dom1	-	cl16776
Q#312 - >GhFM958.A10G175200.1	specific	428050	51	158	1.67e-15	74.9077	pfam04652	Vta1	-	cl24167
Q#313 - >GhFM958.A10G175600.1	superfamily	426739	1039	1786	0	880.744	cl15642	Glucan_synthase superfamily	-	-
Q#313 - >GhFM958.A10G175600.1	specific	433841	322	435	3.51e-57	193.209	pfam14288	FKS1_dom1	-	cl16776
Q#313 - >GhFM958.A10G175600.1	superfamily	428050	47	154	7.16e-11	61.8109	cl24167	Vta1 superfamily	-	-
Q#314 - >GhFM958.A10G175600.2	superfamily	426739	1035	1782	0	880.744	cl15642	Glucan_synthase superfamily	-	-
Q#314 - >GhFM958.A10G175600.2	specific	433841	322	435	3.47e-57	193.209	pfam14288	FKS1_dom1	-	cl16776
Q#314 - >GhFM958.A10G175600.2	superfamily	428050	47	154	7.14e-11	61.8109	cl24167	Vta1 superfamily	-	-
Q#315 - >GhFM958.D10G118300.1	superfamily	426739	1040	1787	0	881.129	cl15642	Glucan_synthase superfamily	-	-
Q#315 - >GhFM958.D10G118300.1	specific	433841	326	439	2.56e-58	196.29	pfam14288	FKS1_dom1	-	cl16776
Q#315 - >GhFM958.D10G118300.1	specific	428050	51	158	1.72e-15	74.9077	pfam04652	Vta1	-	cl24167
Q#316 - >GhFM958.D10G117900.1	superfamily	426739	1039	1786	0	878.047	cl15642	Glucan_synthase superfamily	-	-
Q#316 - >GhFM958.D10G117900.1	specific	433841	322	435	4.58e-58	195.905	pfam14288	FKS1_dom1	-	cl16776
Q#316 - >GhFM958.D10G117900.1	superfamily	428050	47	154	4.63e-11	62.1961	cl24167	Vta1 superfamily	-	-
Q#317 - >GhFM958.D10G117900.2	superfamily	426739	1035	1782	0	878.047	cl15642	Glucan_synthase superfamily	-	-
Q#317 - >GhFM958.D10G117900.2	specific	433841	322	435	4.53e-58	195.905	pfam14288	FKS1_dom1	-	cl16776
Q#317 - >GhFM958.D10G117900.2	superfamily	428050	47	154	4.58e-11	62.1961	cl24167	Vta1 superfamily	-	-
Q#318 - >GhCoker.A10G177000.1	superfamily	426739	1040	1794	0	872.269	cl15642	Glucan_synthase superfamily	-	-
Q#318 - >GhCoker.A10G177000.1	specific	433841	326	439	2.86e-58	196.29	pfam14288	FKS1_dom1	-	cl16776
Q#318 - >GhCoker.A10G177000.1	specific	428050	51	158	1.43e-16	77.9893	pfam04652	Vta1	-	cl24167
Q#319 - >GhCoker.A10G177300.1	superfamily	426739	1035	1782	0	880.359	cl15642	Glucan_synthase superfamily	-	-
Q#319 - >GhCoker.A10G177300.1	specific	433841	322	435	3.5e-57	193.209	pfam14288	FKS1_dom1	-	cl16776
Q#319 - >GhCoker.A10G177300.1	superfamily	428050	47	154	7.21e-11	61.4257	cl24167	Vta1 superfamily	-	-
Q#320 - >GhCoker.A10G177300.2	superfamily	426739	1035	1782	0	880.359	cl15642	Glucan_synthase superfamily	-	-
Q#320 - >GhCoker.A10G177300.2	specific	433841	322	435	3.5e-57	193.209	pfam14288	FKS1_dom1	-	cl16776
Q#320 - >GhCoker.A10G177300.2	superfamily	428050	47	154	7.21e-11	61.4257	cl24167	Vta1 superfamily	-	-
Q#321 - >GhCoker.D10G119600.1	superfamily	426739	1040	1787	0	881.129	cl15642	Glucan_synthase superfamily	-	-
Q#321 - >GhCoker.D10G119600.1	specific	433841	326	439	2.56e-58	196.29	pfam14288	FKS1_dom1	-	cl16776
Q#321 - >GhCoker.D10G119600.1	specific	428050	51	158	1.72e-15	74.9077	pfam04652	Vta1	-	cl24167
Q#322 - >GhCoker.D10G119200.1	superfamily	426739	1039	1786	0	878.047	cl15642	Glucan_synthase superfamily	-	-
Q#322 - >GhCoker.D10G119200.1	specific	433841	322	435	4.58e-58	195.905	pfam14288	FKS1_dom1	-	cl16776
Q#322 - >GhCoker.D10G119200.1	superfamily	428050	47	154	4.63e-11	62.1961	cl24167	Vta1 superfamily	-	-
Q#323 - >GhCoker.D10G119200.2	superfamily	426739	1035	1782	0	878.047	cl15642	Glucan_synthase superfamily	-	-
Q#323 - >GhCoker.D10G119200.2	specific	433841	322	435	4.53e-58	195.905	pfam14288	FKS1_dom1	-	cl16776
Q#323 - >GhCoker.D10G119200.2	superfamily	428050	47	154	4.58e-11	62.1961	cl24167	Vta1 superfamily	-	-
Q#324 - >PtXaAlbH.05G042800.1	superfamily	426739	1036	1785	0	874.195	cl15642	Glucan_synthase superfamily	-	-
Q#324 - >PtXaAlbH.05G042800.1	specific	433841	322	435	1.58e-60	202.839	pfam14288	FKS1_dom1	-	cl16776
Q#324 - >PtXaAlbH.05G042800.1	specific	428050	47	154	1.59e-15	74.9077	pfam04652	Vta1	-	cl24167
Q#325 - >PtXaTreH.05G041200.1	superfamily	426739	1036	1785	0	876.507	cl15642	Glucan_synthase superfamily	-	-
Q#325 - >PtXaTreH.05G041200.1	specific	433841	322	435	1.66e-60	202.839	pfam14288	FKS1_dom1	-	cl16776
Q#325 - >PtXaTreH.05G041200.1	specific	428050	47	154	1.59e-15	74.9077	pfam04652	Vta1	-	cl24167
Q#326 - >Traes_7BS_170A2F4BB.1	superfamily	426739	1027	1770	0	895.767	cl15642	Glucan_synthase superfamily	-	-
Q#326 - >Traes_7BS_170A2F4BB.1	specific	433841	360	461	9.44e-51	174.719	pfam14288	FKS1_dom1	-	cl16776
Q#326 - >Traes_7BS_170A2F4BB.1	specific	428050	71	178	2.42e-16	77.2189	pfam04652	Vta1	-	cl24167
Q#327 - >Pahal.F02353.1	superfamily	426739	1070	1799	0	895.381	cl15642	Glucan_synthase superfamily	-	-
Q#327 - >Pahal.F02353.1	specific	433841	358	459	1.09e-51	177.416	pfam14288	FKS1_dom1	-	cl16776
Q#327 - >Pahal.F02353.1	specific	428050	69	207	2.32e-16	77.2189	pfam04652	Vta1	-	cl24167
Q#328 - >Pahal.F02353.2	superfamily	426739	1065	1794	0	895.767	cl15642	Glucan_synthase superfamily	-	-
Q#328 - >Pahal.F02353.2	specific	433841	358	459	1.09e-51	177.416	pfam14288	FKS1_dom1	-	cl16776
Q#328 - >Pahal.F02353.2	specific	428050	69	207	2.18e-16	77.6041	pfam04652	Vta1	-	cl24167
Q#329 - >Sevir.4G048600.1	superfamily	426739	1022	1751	0	890.374	cl15642	Glucan_synthase superfamily	-	-
Q#329 - >Sevir.4G048600.1	specific	433841	315	416	4.25e-51	175.875	pfam14288	FKS1_dom1	-	cl16776
Q#329 - >Sevir.4G048600.1	specific	428050	26	133	2.03e-16	77.6041	pfam04652	Vta1	-	cl24167
Q#330 - >Seita.4G051000.1	superfamily	426739	1022	1751	0	890.374	cl15642	Glucan_synthase superfamily	-	-
Q#330 - >Seita.4G051000.1	specific	433841	315	416	3.86e-51	175.875	pfam14288	FKS1_dom1	-	cl16776
Q#330 - >Seita.4G051000.1	specific	428050	26	133	2.01e-16	77.6041	pfam04652	Vta1	-	cl24167
Q#331 - >Bradi1g47427.3	superfamily	426739	1065	1794	0	874.581	cl15642	Glucan_synthase superfamily	-	-
Q#331 - >Bradi1g47427.3	specific	433841	355	456	1.83e-50	173.949	pfam14288	FKS1_dom1	-	cl16776
Q#331 - >Bradi1g47427.3	specific	428050	66	204	8.75e-18	81.4561	pfam04652	Vta1	-	cl24167
Q#332 - >Brast07G055700.1	superfamily	426739	1065	1781	0	847.232	cl15642	Glucan_synthase superfamily	-	-
Q#332 - >Brast07G055700.1	specific	433841	355	456	2.88e-49	170.482	pfam14288	FKS1_dom1	-	cl16776
Q#332 - >Brast07G055700.1	specific	428050	66	204	8.35e-18	81.4561	pfam04652	Vta1	-	cl24167
Q#333 - >LOC_Os06g08380.1	superfamily	426739	1041	1773	0	883.825	cl15642	Glucan_synthase superfamily	-	-
Q#333 - >LOC_Os06g08380.1	specific	433841	360	473	6.21e-57	192.438	pfam14288	FKS1_dom1	-	cl16776
Q#333 - >LOC_Os06g08380.1	specific	428050	83	190	1.51e-16	77.9893	pfam04652	Vta1	-	cl24167
Q#334 - >Brdisv1Per11007821m	superfamily	426739	1065	1794	0	874.195	cl15642	Glucan_synthase superfamily	-	-
Q#334 - >Brdisv1Per11007821m	specific	433841	355	456	1.79e-50	173.949	pfam14288	FKS1_dom1	-	cl16776
Q#334 - >Brdisv1Per11007821m	specific	428050	66	204	9e-18	81.4561	pfam04652	Vta1	-	cl24167
Q#335 - >Brdisv1Uni21007167m	superfamily	426739	1065	1794	0	874.581	cl15642	Glucan_synthase superfamily	-	-
Q#335 - >Brdisv1Uni21007167m	specific	433841	355	456	2.9e-49	170.482	pfam14288	FKS1_dom1	-	cl16776
Q#335 - >Brdisv1Uni21007167m	specific	428050	66	204	8.75e-18	81.4561	pfam04652	Vta1	-	cl24167
Q#336 - >Brdisv1Bd3-1_r1005957m	superfamily	426739	1065	1794	0	874.966	cl15642	Glucan_synthase superfamily	-	-
Q#336 - >Brdisv1Bd3-1_r1005957m	specific	433841	355	456	1.79e-50	173.949	pfam14288	FKS1_dom1	-	cl16776
Q#336 - >Brdisv1Bd3-1_r1005957m	specific	428050	68	204	1.35e-17	81.0709	pfam04652	Vta1	-	cl24167
Q#337 - >Brdisv1BdTR7a1007750m	superfamily	426739	1065	1794	0	874.581	cl15642	Glucan_synthase superfamily	-	-
Q#337 - >Brdisv1BdTR7a1007750m	specific	433841	355	456	1.83e-50	173.949	pfam14288	FKS1_dom1	-	cl16776
Q#337 - >Brdisv1BdTR7a1007750m	specific	428050	66	204	9e-18	81.4561	pfam04652	Vta1	-	cl24167
Q#338 - >Brdisv1Koz-11007589m	superfamily	426739	1065	1794	0	874.581	cl15642	Glucan_synthase superfamily	-	-
Q#338 - >Brdisv1Koz-11007589m	specific	433841	355	456	2.9e-49	170.482	pfam14288	FKS1_dom1	-	cl16776
Q#338 - >Brdisv1Koz-11007589m	specific	428050	66	204	8.75e-18	81.4561	pfam04652	Vta1	-	cl24167
Q#339 - >Brdisv20Bd21Ref1008360m	superfamily	426739	1065	1794	0	874.581	cl15642	Glucan_synthase superfamily	-	-
Q#339 - >Brdisv20Bd21Ref1008360m	specific	433841	355	456	1.83e-50	173.949	pfam14288	FKS1_dom1	-	cl16776
Q#339 - >Brdisv20Bd21Ref1008360m	specific	428050	66	204	8.75e-18	81.4561	pfam04652	Vta1	-	cl24167
Q#340 - >Brdisv1ABR9_r1007628m	superfamily	426739	1065	1794	0	874.581	cl15642	Glucan_synthase superfamily	-	-
Q#340 - >Brdisv1ABR9_r1007628m	specific	433841	355	456	1.83e-50	173.949	pfam14288	FKS1_dom1	-	cl16776
Q#340 - >Brdisv1ABR9_r1007628m	specific	428050	66	204	9e-18	81.4561	pfam04652	Vta1	-	cl24167
Q#341 - >Brdisv1BdTR13a1007925m	superfamily	426739	1065	1794	0	874.581	cl15642	Glucan_synthase superfamily	-	-
Q#341 - >Brdisv1BdTR13a1007925m	specific	433841	355	456	1.83e-50	173.949	pfam14288	FKS1_dom1	-	cl16776
Q#341 - >Brdisv1BdTR13a1007925m	specific	428050	66	204	8.75e-18	81.4561	pfam04652	Vta1	-	cl24167
Q#342 - >Brdisv1pangenome1021671m	superfamily	426739	1065	1794	0	874.581	cl15642	Glucan_synthase superfamily	-	-
Q#342 - >Brdisv1pangenome1021671m	specific	433841	355	456	1.83e-50	173.949	pfam14288	FKS1_dom1	-	cl16776
Q#342 - >Brdisv1pangenome1021671m	specific	428050	66	204	8.75e-18	81.4561	pfam04652	Vta1	-	cl24167
Q#343 - >Brdisv1ABR6_r1007659m	superfamily	426739	1065	1794	0	874.581	cl15642	Glucan_synthase superfamily	-	-
Q#343 - >Brdisv1ABR6_r1007659m	specific	433841	355	456	1.83e-50	173.949	pfam14288	FKS1_dom1	-	cl16776
Q#343 - >Brdisv1ABR6_r1007659m	specific	428050	66	204	9e-18	81.4561	pfam04652	Vta1	-	cl24167
Q#344 - >Brdisv1ABR21017635m	superfamily	426739	1065	1794	0	874.581	cl15642	Glucan_synthase superfamily	-	-
Q#344 - >Brdisv1ABR21017635m	specific	433841	355	456	1.83e-50	173.949	pfam14288	FKS1_dom1	-	cl16776
Q#344 - >Brdisv1ABR21017635m	specific	428050	66	204	9e-18	81.4561	pfam04652	Vta1	-	cl24167
Q#345 - >Brdisv1Bis-11007266m	superfamily	426739	1065	1794	0	874.581	cl15642	Glucan_synthase superfamily	-	-
Q#345 - >Brdisv1Bis-11007266m	specific	433841	355	456	1.83e-50	173.949	pfam14288	FKS1_dom1	-	cl16776
Q#345 - >Brdisv1Bis-11007266m	specific	428050	66	204	8.75e-18	81.4561	pfam04652	Vta1	-	cl24167
Q#346 - >Brdisv1Gaz-81021607m	superfamily	426739	1045	1774	0	873.04	cl15642	Glucan_synthase superfamily	-	-
Q#346 - >Brdisv1Gaz-81021607m	specific	433841	335	436	2.42e-50	173.564	pfam14288	FKS1_dom1	-	cl16776
Q#346 - >Brdisv1Gaz-81021607m	specific	428050	46	153	9.35e-18	81.4561	pfam04652	Vta1	-	cl24167
Q#347 - >Brdisv1S8iiC1007452m	superfamily	426739	1065	1794	0	874.581	cl15642	Glucan_synthase superfamily	-	-
Q#347 - >Brdisv1S8iiC1007452m	specific	433841	355	456	2.9e-49	170.482	pfam14288	FKS1_dom1	-	cl16776
Q#347 - >Brdisv1S8iiC1007452m	specific	428050	66	204	8.75e-18	81.4561	pfam04652	Vta1	-	cl24167
Q#348 - >Brdisv1Tek-21007056m	superfamily	426739	1065	1794	0	874.581	cl15642	Glucan_synthase superfamily	-	-
Q#348 - >Brdisv1Tek-21007056m	specific	433841	355	456	1.83e-50	173.949	pfam14288	FKS1_dom1	-	cl16776
Q#348 - >Brdisv1Tek-21007056m	specific	428050	66	204	8.75e-18	81.4561	pfam04652	Vta1	-	cl24167
Q#349 - >Brdisv1Kah-51007575m	superfamily	426739	1065	1794	0	874.581	cl15642	Glucan_synthase superfamily	-	-
Q#349 - >Brdisv1Kah-51007575m	specific	433841	355	456	1.83e-50	173.949	pfam14288	FKS1_dom1	-	cl16776
Q#349 - >Brdisv1Kah-51007575m	specific	428050	66	204	8.75e-18	81.4561	pfam04652	Vta1	-	cl24167
Q#350 - >Brdisv1ABR31007745m	superfamily	426739	1065	1794	0	874.581	cl15642	Glucan_synthase superfamily	-	-
Q#350 - >Brdisv1ABR31007745m	specific	433841	355	456	2.9e-49	170.482	pfam14288	FKS1_dom1	-	cl16776
Q#350 - >Brdisv1ABR31007745m	specific	428050	66	204	8.75e-18	81.4561	pfam04652	Vta1	-	cl24167
Q#351 - >Brdisv1Bd30-11007071m	superfamily	426739	1065	1794	0	869.958	cl15642	Glucan_synthase superfamily	-	-
Q#351 - >Brdisv1Bd30-11007071m	specific	433841	355	456	2.98e-49	170.482	pfam14288	FKS1_dom1	-	cl16776
Q#351 - >Brdisv1Bd30-11007071m	specific	428050	66	204	8.5e-18	81.4561	pfam04652	Vta1	-	cl24167
Q#352 - >Brdisv1BdTR1i1008017m	superfamily	426739	1065	1794	0	874.581	cl15642	Glucan_synthase superfamily	-	-
Q#352 - >Brdisv1BdTR1i1008017m	specific	433841	355	456	1.83e-50	173.949	pfam14288	FKS1_dom1	-	cl16776
Q#352 - >Brdisv1BdTR1i1008017m	specific	428050	66	204	8.75e-18	81.4561	pfam04652	Vta1	-	cl24167
Q#353 - >Brdisv1Bd29-11006332m	superfamily	426739	1065	1794	0	874.581	cl15642	Glucan_synthase superfamily	-	-
Q#353 - >Brdisv1Bd29-11006332m	specific	433841	355	456	1.83e-50	173.949	pfam14288	FKS1_dom1	-	cl16776
Q#353 - >Brdisv1Bd29-11006332m	specific	428050	66	204	8.75e-18	81.4561	pfam04652	Vta1	-	cl24167
Q#354 - >Brdisv1Luc11007699m	superfamily	426739	1065	1794	0	874.581	cl15642	Glucan_synthase superfamily	-	-
Q#354 - >Brdisv1Luc11007699m	specific	433841	355	456	2.9e-49	170.482	pfam14288	FKS1_dom1	-	cl16776
Q#354 - >Brdisv1Luc11007699m	specific	428050	66	204	8.75e-18	81.4561	pfam04652	Vta1	-	cl24167
Q#355 - >Brdisv1BdTR8i1007387m	superfamily	426739	1065	1794	0	874.581	cl15642	Glucan_synthase superfamily	-	-
Q#355 - >Brdisv1BdTR8i1007387m	specific	433841	355	456	9.46e-49	168.941	pfam14288	FKS1_dom1	-	cl16776
Q#355 - >Brdisv1BdTR8i1007387m	specific	428050	66	204	8.33e-18	81.4561	pfam04652	Vta1	-	cl24167
Q#356 - >Brdisv1Bd1-11006736m	superfamily	426739	1065	1794	0	874.581	cl15642	Glucan_synthase superfamily	-	-
Q#356 - >Brdisv1Bd1-11006736m	specific	433841	355	456	1.85e-50	173.949	pfam14288	FKS1_dom1	-	cl16776
Q#356 - >Brdisv1Bd1-11006736m	specific	428050	66	204	9.09e-18	81.4561	pfam04652	Vta1	-	cl24167
Q#357 - >Brdisv1Mon31041162m	superfamily	426739	1062	1791	0	873.04	cl15642	Glucan_synthase superfamily	-	-
Q#357 - >Brdisv1Mon31041162m	specific	433841	355	456	1.97e-50	173.949	pfam14288	FKS1_dom1	-	cl16776
Q#357 - >Brdisv1Mon31041162m	specific	428050	66	204	8.48e-18	81.4561	pfam04652	Vta1	-	cl24167
Q#358 - >Brdisv1BdTR12c1006930m	superfamily	426739	1065	1794	0	874.581	cl15642	Glucan_synthase superfamily	-	-
Q#358 - >Brdisv1BdTR12c1006930m	specific	433841	355	456	2.79e-49	170.482	pfam14288	FKS1_dom1	-	cl16776
Q#358 - >Brdisv1BdTR12c1006930m	specific	428050	66	204	8.75e-18	81.4561	pfam04652	Vta1	-	cl24167
Q#359 - >Brdisv1Bd2-31006995m	superfamily	426739	1065	1794	0	874.581	cl15642	Glucan_synthase superfamily	-	-
Q#359 - >Brdisv1Bd2-31006995m	specific	433841	355	456	2.9e-49	170.482	pfam14288	FKS1_dom1	-	cl16776
Q#359 - >Brdisv1Bd2-31006995m	specific	428050	66	204	9e-18	81.4561	pfam04652	Vta1	-	cl24167
Q#360 - >Brdisv1BdTR3C1007893m	superfamily	426739	1065	1794	0	874.581	cl15642	Glucan_synthase superfamily	-	-
Q#360 - >Brdisv1BdTR3C1007893m	specific	433841	355	456	2.9e-49	170.482	pfam14288	FKS1_dom1	-	cl16776
Q#360 - >Brdisv1BdTR3C1007893m	specific	428050	66	204	9e-18	81.4561	pfam04652	Vta1	-	cl24167
Q#361 - >Brdisv1Arn11007703m	superfamily	426739	1062	1791	0	873.04	cl15642	Glucan_synthase superfamily	-	-
Q#361 - >Brdisv1Arn11007703m	specific	433841	355	456	1.97e-50	173.949	pfam14288	FKS1_dom1	-	cl16776
Q#361 - >Brdisv1Arn11007703m	specific	428050	66	204	8.48e-18	81.4561	pfam04652	Vta1	-	cl24167
Q#362 - >Brdisv1ABR81006727m	superfamily	426739	1062	1791	0	873.04	cl15642	Glucan_synthase superfamily	-	-
Q#362 - >Brdisv1ABR81006727m	specific	433841	355	456	1.95e-50	173.949	pfam14288	FKS1_dom1	-	cl16776
Q#362 - >Brdisv1ABR81006727m	specific	428050	66	204	8.73e-18	81.4561	pfam04652	Vta1	-	cl24167
Q#363 - >Brdisv1BdTR11G1007626m	superfamily	426739	1065	1794	0	874.966	cl15642	Glucan_synthase superfamily	-	-
Q#363 - >Brdisv1BdTR11G1007626m	specific	433841	355	456	1.83e-50	173.949	pfam14288	FKS1_dom1	-	cl16776
Q#363 - >Brdisv1BdTR11G1007626m	specific	428050	66	204	9.27e-18	81.4561	pfam04652	Vta1	-	cl24167
Q#364 - >Brdisv1BdTR9K1006554m	superfamily	426739	1065	1794	0	874.581	cl15642	Glucan_synthase superfamily	-	-
Q#364 - >Brdisv1BdTR9K1006554m	specific	433841	355	456	2.87e-49	170.482	pfam14288	FKS1_dom1	-	cl16776
Q#364 - >Brdisv1BdTR9K1006554m	specific	428050	66	204	8.17e-18	81.4561	pfam04652	Vta1	-	cl24167
Q#365 - >Brdisv1Adi-121007010m	superfamily	426739	1065	1794	0	874.581	cl15642	Glucan_synthase superfamily	-	-
Q#365 - >Brdisv1Adi-121007010m	specific	433841	355	456	2.9e-49	170.482	pfam14288	FKS1_dom1	-	cl16776
Q#365 - >Brdisv1Adi-121007010m	specific	428050	66	204	8.75e-18	81.4561	pfam04652	Vta1	-	cl24167
Q#366 - >Brdisv1RON21007778m	superfamily	426739	1065	1794	0	874.581	cl15642	Glucan_synthase superfamily	-	-
Q#366 - >Brdisv1RON21007778m	specific	433841	355	456	2.9e-49	170.482	pfam14288	FKS1_dom1	-	cl16776
Q#366 - >Brdisv1RON21007778m	specific	428050	66	204	8.75e-18	81.4561	pfam04652	Vta1	-	cl24167
Q#367 - >Brdisv1Bd21Control1007508m	superfamily	426739	1065	1794	0	874.581	cl15642	Glucan_synthase superfamily	-	-
Q#367 - >Brdisv1Bd21Control1007508m	specific	433841	355	456	1.83e-50	173.949	pfam14288	FKS1_dom1	-	cl16776
Q#367 - >Brdisv1Bd21Control1007508m	specific	428050	66	204	8.75e-18	81.4561	pfam04652	Vta1	-	cl24167
Q#368 - >Brdisv1Bd18-11007976m	superfamily	426739	1065	1794	0	876.121	cl15642	Glucan_synthase superfamily	-	-
Q#368 - >Brdisv1Bd18-11007976m	specific	433841	355	456	2.81e-49	170.482	pfam14288	FKS1_dom1	-	cl16776
Q#368 - >Brdisv1Bd18-11007976m	specific	428050	66	204	8.5e-18	81.4561	pfam04652	Vta1	-	cl24167
Q#369 - >Brdisv1BdTR11I1007380m	superfamily	426739	1065	1794	0	874.581	cl15642	Glucan_synthase superfamily	-	-
Q#369 - >Brdisv1BdTR11I1007380m	specific	433841	355	456	1.83e-50	173.949	pfam14288	FKS1_dom1	-	cl16776
Q#369 - >Brdisv1BdTR11I1007380m	specific	428050	66	204	9e-18	81.4561	pfam04652	Vta1	-	cl24167
Q#370 - >Brdisv1ABR41007575m	superfamily	426739	1065	1794	0	874.581	cl15642	Glucan_synthase superfamily	-	-
Q#370 - >Brdisv1ABR41007575m	specific	433841	355	456	2.9e-49	170.482	pfam14288	FKS1_dom1	-	cl16776
Q#370 - >Brdisv1ABR41007575m	specific	428050	66	204	8.75e-18	81.4561	pfam04652	Vta1	-	cl24167
Q#371 - >Brdisv1BdTR13C1006768m	superfamily	426739	1065	1794	0	872.269	cl15642	Glucan_synthase superfamily	-	-
Q#371 - >Brdisv1BdTR13C1006768m	specific	433841	355	456	1.9e-50	173.949	pfam14288	FKS1_dom1	-	cl16776
Q#371 - >Brdisv1BdTR13C1006768m	specific	428050	66	204	8.09e-18	81.4561	pfam04652	Vta1	-	cl24167
Q#372 - >Brdisv1Foz11007193m	superfamily	426739	1065	1794	0	874.195	cl15642	Glucan_synthase superfamily	-	-
Q#372 - >Brdisv1Foz11007193m	specific	433841	355	456	1.79e-50	173.949	pfam14288	FKS1_dom1	-	cl16776
Q#372 - >Brdisv1Foz11007193m	specific	428050	66	204	9e-18	81.4561	pfam04652	Vta1	-	cl24167
Q#373 - >Brdisv1BdTR2G1006943m	superfamily	426739	1065	1794	0	874.581	cl15642	Glucan_synthase superfamily	-	-
Q#373 - >Brdisv1BdTR2G1006943m	specific	433841	355	456	1.83e-50	173.949	pfam14288	FKS1_dom1	-	cl16776
Q#373 - >Brdisv1BdTR2G1006943m	specific	428050	66	204	9e-18	81.4561	pfam04652	Vta1	-	cl24167
Q#374 - >Brdisv1ABR71007655m	superfamily	426739	1065	1794	0	874.581	cl15642	Glucan_synthase superfamily	-	-
Q#374 - >Brdisv1ABR71007655m	specific	433841	355	456	2.9e-49	170.482	pfam14288	FKS1_dom1	-	cl16776
Q#374 - >Brdisv1ABR71007655m	specific	428050	66	204	8.75e-18	81.4561	pfam04652	Vta1	-	cl24167
Q#375 - >Brdisv1BdTR5I1006593m	superfamily	426739	1065	1794	0	874.581	cl15642	Glucan_synthase superfamily	-	-
Q#375 - >Brdisv1BdTR5I1006593m	specific	433841	355	456	1.77e-50	173.949	pfam14288	FKS1_dom1	-	cl16776
Q#375 - >Brdisv1BdTR5I1006593m	specific	428050	66	204	8.33e-18	81.4561	pfam04652	Vta1	-	cl24167
Q#376 - >Brdisv1Sig21007129m	superfamily	426739	1065	1794	0	874.195	cl15642	Glucan_synthase superfamily	-	-
Q#376 - >Brdisv1Sig21007129m	specific	433841	355	456	1.79e-50	173.949	pfam14288	FKS1_dom1	-	cl16776
Q#376 - >Brdisv1Sig21007129m	specific	428050	66	204	9e-18	81.4561	pfam04652	Vta1	-	cl24167
Q#377 - >Brdisv1Adi-21007428m	superfamily	426739	1065	1794	0	874.581	cl15642	Glucan_synthase superfamily	-	-
Q#377 - >Brdisv1Adi-21007428m	specific	433841	355	456	2.9e-49	170.482	pfam14288	FKS1_dom1	-	cl16776
Q#377 - >Brdisv1Adi-21007428m	specific	428050	66	204	8.75e-18	81.4561	pfam04652	Vta1	-	cl24167
Q#378 - >Brdisv1Mur11007021m	superfamily	426739	1065	1794	0	874.581	cl15642	Glucan_synthase superfamily	-	-
Q#378 - >Brdisv1Mur11007021m	specific	433841	355	456	2.9e-49	170.482	pfam14288	FKS1_dom1	-	cl16776
Q#378 - >Brdisv1Mur11007021m	specific	428050	66	204	8.75e-18	81.4561	pfam04652	Vta1	-	cl24167
Q#379 - >Brdisv1Jer11006976m	superfamily	426739	1065	1794	0	874.581	cl15642	Glucan_synthase superfamily	-	-
Q#379 - >Brdisv1Jer11006976m	specific	433841	355	456	2.9e-49	170.482	pfam14288	FKS1_dom1	-	cl16776
Q#379 - >Brdisv1Jer11006976m	specific	428050	66	204	8.75e-18	81.4561	pfam04652	Vta1	-	cl24167
Q#380 - >Brdisv1BdTR2B1007323m	superfamily	426739	1065	1794	0	874.581	cl15642	Glucan_synthase superfamily	-	-
Q#380 - >Brdisv1BdTR2B1007323m	specific	433841	355	456	1.83e-50	173.949	pfam14288	FKS1_dom1	-	cl16776
Q#380 - >Brdisv1BdTR2B1007323m	specific	428050	66	204	8.75e-18	81.4561	pfam04652	Vta1	-	cl24167
Q#381 - >Brdisv1Mig31007618m	superfamily	426739	1065	1794	0	874.581	cl15642	Glucan_synthase superfamily	-	-
Q#381 - >Brdisv1Mig31007618m	specific	433841	355	456	2.9e-49	170.482	pfam14288	FKS1_dom1	-	cl16776
Q#381 - >Brdisv1Mig31007618m	specific	428050	66	204	8.75e-18	81.4561	pfam04652	Vta1	-	cl24167
Q#382 - >Brdisv1ABR51007229m	superfamily	426739	1065	1794	0	874.581	cl15642	Glucan_synthase superfamily	-	-
Q#382 - >Brdisv1ABR51007229m	specific	433841	355	456	2.9e-49	170.482	pfam14288	FKS1_dom1	-	cl16776
Q#382 - >Brdisv1ABR51007229m	specific	428050	66	204	8.75e-18	81.4561	pfam04652	Vta1	-	cl24167
Q#383 - >Brdisv1Adi-101005151m	superfamily	426739	1065	1794	0	874.581	cl15642	Glucan_synthase superfamily	-	-
Q#383 - >Brdisv1Adi-101005151m	specific	433841	355	456	1.77e-50	173.949	pfam14288	FKS1_dom1	-	cl16776
Q#383 - >Brdisv1Adi-101005151m	specific	428050	66	204	8.41e-18	81.4561	pfam04652	Vta1	-	cl24167
Q#384 - >Sobic.010G064200.1	superfamily	426739	1027	1759	0	890.374	cl15642	Glucan_synthase superfamily	-	-
Q#384 - >Sobic.010G064200.1	specific	433841	315	416	7.52e-50	172.408	pfam14288	FKS1_dom1	-	cl16776
Q#384 - >Sobic.010G064200.1	specific	428050	26	149	2.18e-16	77.2189	pfam04652	Vta1	-	cl24167
Q#385 - >HORVU7Hr1G029930.1	superfamily	426739	1040	1769	0	890.759	cl15642	Glucan_synthase superfamily	-	-
Q#385 - >HORVU7Hr1G029930.1	specific	433841	371	472	2.23e-50	173.949	pfam14288	FKS1_dom1	-	cl16776
Q#385 - >HORVU7Hr1G029930.1	specific	428050	82	189	3.43e-16	76.8337	pfam04652	Vta1	-	cl24167
Q#386 - >HORVU7Hr1G029930.2	superfamily	426739	1028	1757	0	889.989	cl15642	Glucan_synthase superfamily	-	-
Q#386 - >HORVU7Hr1G029930.2	specific	433841	362	463	2.59e-50	173.564	pfam14288	FKS1_dom1	-	cl16776
Q#386 - >HORVU7Hr1G029930.2	specific	428050	73	180	3.31e-16	76.8337	pfam04652	Vta1	-	cl24167
Q#387 - >Brahy.S07G0059800.1	superfamily	426739	1065	1794	0	886.907	cl15642	Glucan_synthase superfamily	-	-
Q#387 - >Brahy.S07G0059800.1	specific	433841	355	456	2.9e-49	170.482	pfam14288	FKS1_dom1	-	cl16776
Q#387 - >Brahy.S07G0059800.1	specific	428050	66	204	8.83e-18	81.4561	pfam04652	Vta1	-	cl24167
Q#388 - >Brahy.D01G0631400.1	superfamily	426739	1065	1794	0	874.581	cl15642	Glucan_synthase superfamily	-	-
Q#388 - >Brahy.D01G0631400.1	specific	433841	355	456	1.83e-50	173.949	pfam14288	FKS1_dom1	-	cl16776
Q#388 - >Brahy.D01G0631400.1	specific	428050	66	204	9e-18	81.4561	pfam04652	Vta1	-	cl24167
Q#389 - >PhHAL.4G316300.1	superfamily	426739	1065	1794	0	895.381	cl15642	Glucan_synthase superfamily	-	-
Q#389 - >PhHAL.4G316300.1	specific	433841	358	459	1.14e-51	177.416	pfam14288	FKS1_dom1	-	cl16776
Q#389 - >PhHAL.4G316300.1	specific	428050	69	207	2.18e-16	77.6041	pfam04652	Vta1	-	cl24167
Q#390 - >OsKitaake06g057500.1	superfamily	426739	1082	1814	0	883.055	cl15642	Glucan_synthase superfamily	-	-
Q#390 - >OsKitaake06g057500.1	specific	433841	360	473	5.59e-57	192.824	pfam14288	FKS1_dom1	-	cl16776
Q#390 - >OsKitaake06g057500.1	specific	428050	83	190	1.44e-16	77.9893	pfam04652	Vta1	-	cl24167
Q#391 - >Thint.19G0245800.1	superfamily	426739	1074	1803	0	886.522	cl15642	Glucan_synthase superfamily	-	-
Q#391 - >Thint.19G0245800.1	specific	433841	364	465	1.74e-51	177.03	pfam14288	FKS1_dom1	-	cl16776
Q#391 - >Thint.19G0245800.1	specific	428050	75	182	2.21e-16	77.6041	pfam04652	Vta1	-	cl24167
Q#392 - >Pavir.4NG108212.1	superfamily	426739	1064	1793	0	896.537	cl15642	Glucan_synthase superfamily	-	-
Q#392 - >Pavir.4NG108212.1	specific	433841	357	458	1.1e-51	177.416	pfam14288	FKS1_dom1	-	cl16776
Q#392 - >Pavir.4NG108212.1	specific	428050	68	206	1.98e-16	77.6041	pfam04652	Vta1	-	cl24167
Q#393 - >Pavir.4KG073800.2	superfamily	426739	1064	1793	0	895.767	cl15642	Glucan_synthase superfamily	-	-
Q#393 - >Pavir.4KG073800.2	specific	433841	357	458	1.2e-51	177.416	pfam14288	FKS1_dom1	-	cl16776
Q#393 - >Pavir.4KG073800.2	specific	428050	68	175	2.52e-16	77.2189	pfam04652	Vta1	-	cl24167
Q#394 - >BdiBd21-3.1G0623000.3	superfamily	426739	1045	1774	0	873.425	cl15642	Glucan_synthase superfamily	-	-
Q#394 - >BdiBd21-3.1G0623000.3	specific	433841	335	436	3.91e-49	170.097	pfam14288	FKS1_dom1	-	cl16776
Q#394 - >BdiBd21-3.1G0623000.3	specific	428050	46	153	9.91e-18	81.0709	pfam04652	Vta1	-	cl24167
Q#395 - >BdiBd1-1.1G554700.1	superfamily	426739	1045	1774	0	873.425	cl15642	Glucan_synthase superfamily	-	-
Q#395 - >BdiBd1-1.1G554700.1	specific	433841	335	436	2.47e-50	173.564	pfam14288	FKS1_dom1	-	cl16776
Q#395 - >BdiBd1-1.1G554700.1	specific	428050	46	153	9.91e-18	81.0709	pfam04652	Vta1	-	cl24167
Q#396 - >BdiBd1-1.1G554700.2	superfamily	426739	1045	1760	0	869.573	cl15642	Glucan_synthase superfamily	-	-
Q#396 - >BdiBd1-1.1G554700.2	specific	433841	335	436	2.15e-50	173.949	pfam14288	FKS1_dom1	-	cl16776
Q#396 - >BdiBd1-1.1G554700.2	specific	428050	46	153	1e-17	81.0709	pfam04652	Vta1	-	cl24167
Q#397 - >ELECO.r07.6AG0511170.1	superfamily	426739	1087	1819	0	868.417	cl15642	Glucan_synthase superfamily	-	-
Q#397 - >ELECO.r07.6AG0511170.1	specific	433841	367	480	1.58e-58	197.061	pfam14288	FKS1_dom1	-	cl16776
Q#397 - >ELECO.r07.6AG0511170.1	specific	428050	90	197	2.55e-16	77.2189	pfam04652	Vta1	-	cl24167
Q#398 - >SbiBTX642.10G066600.1	superfamily	426739	1027	1759	0	890.374	cl15642	Glucan_synthase superfamily	-	-
Q#398 - >SbiBTX642.10G066600.1	specific	433841	315	416	7.52e-50	172.408	pfam14288	FKS1_dom1	-	cl16776
Q#398 - >SbiBTX642.10G066600.1	specific	428050	26	149	2.18e-16	77.2189	pfam04652	Vta1	-	cl24167
Q#399 - >Brame.07UG214000.1	superfamily	426739	1065	1794	0	889.218	cl15642	Glucan_synthase superfamily	-	-
Q#399 - >Brame.07UG214000.1	specific	433841	355	456	1.23e-49	171.638	pfam14288	FKS1_dom1	-	cl16776
Q#399 - >Brame.07UG214000.1	specific	428050	66	204	8.92e-18	81.4561	pfam04652	Vta1	-	cl24167
Q#400 - >Pahal.4G302800.1	superfamily	426739	1065	1794	0	895.767	cl15642	Glucan_synthase superfamily	-	-
Q#400 - >Pahal.4G302800.1	specific	433841	358	459	1.09e-51	177.416	pfam14288	FKS1_dom1	-	cl16776
Q#400 - >Pahal.4G302800.1	specific	428050	69	207	2.18e-16	77.6041	pfam04652	Vta1	-	cl24167
Q#401 - >PhHAL.4G316300.1	superfamily	426739	1065	1794	0	895.381	cl15642	Glucan_synthase superfamily	-	-
Q#401 - >PhHAL.4G316300.1	specific	433841	358	459	1.14e-51	177.416	pfam14288	FKS1_dom1	-	cl16776
Q#401 - >PhHAL.4G316300.1	specific	428050	69	207	2.18e-16	77.6041	pfam04652	Vta1	-	cl24167
Q#402 - >Urofu.4G241100.1	superfamily	426739	1022	1751	0	888.448	cl15642	Glucan_synthase superfamily	-	-
Q#402 - >Urofu.4G241100.1	specific	433841	315	416	1.58e-51	177.03	pfam14288	FKS1_dom1	-	cl16776
Q#402 - >Urofu.4G241100.1	specific	428050	26	133	2.88e-16	77.2189	pfam04652	Vta1	-	cl24167
Q#403 - >Pavag10G064900.1	superfamily	426739	1025	1757	0	891.529	cl15642	Glucan_synthase superfamily	-	-
Q#403 - >Pavag10G064900.1	specific	433841	315	416	1.36e-50	174.334	pfam14288	FKS1_dom1	-	cl16776
Q#403 - >Pavag10G064900.1	specific	428050	26	133	2.4e-16	77.2189	pfam04652	Vta1	-	cl24167
Q#404 - >Phala.04G183400.1	superfamily	426739	1071	1800	0	891.144	cl15642	Glucan_synthase superfamily	-	-
Q#404 - >Phala.04G183400.1	specific	433841	361	462	7.44e-51	175.104	pfam14288	FKS1_dom1	-	cl16776
Q#404 - >Phala.04G183400.1	specific	428050	72	179	5.75e-17	79.1449	pfam04652	Vta1	-	cl24167
Q#405 - >ZmLH145.06G052700.1	superfamily	426739	1072	1804	0	894.996	cl15642	Glucan_synthase superfamily	-	-
Q#405 - >ZmLH145.06G052700.1	specific	433841	361	462	5.43e-50	172.793	pfam14288	FKS1_dom1	-	cl16776
Q#405 - >ZmLH145.06G052700.1	specific	428050	72	195	1.35e-16	77.9893	pfam04652	Vta1	-	cl24167
Q#406 - >ZmPHB47.06G061000.2	superfamily	426739	1072	1804	0	894.996	cl15642	Glucan_synthase superfamily	-	-
Q#406 - >ZmPHB47.06G061000.2	specific	433841	361	462	5.43e-50	172.793	pfam14288	FKS1_dom1	-	cl16776
Q#406 - >ZmPHB47.06G061000.2	specific	428050	72	195	1.35e-16	77.9893	pfam04652	Vta1	-	cl24167
Q#407 - >ZmPHB47.06G061000.3	superfamily	426739	1026	1758	0	892.685	cl15642	Glucan_synthase superfamily	-	-
Q#407 - >ZmPHB47.06G061000.3	specific	433841	315	416	8.2e-50	172.023	pfam14288	FKS1_dom1	-	cl16776
Q#407 - >ZmPHB47.06G061000.3	specific	428050	26	149	2.02e-16	77.6041	pfam04652	Vta1	-	cl24167
Q#408 - >Chala.02G058600.1	superfamily	426739	1081	1813	0	893.07	cl15642	Glucan_synthase superfamily	-	-
Q#408 - >Chala.02G058600.1	specific	433841	364	465	4.2e-51	175.875	pfam14288	FKS1_dom1	-	cl16776
Q#408 - >Chala.02G058600.1	specific	399119	1945	2059	9.75e-43	153.638	pfam05903	Peptidase_C97	-	cl05462
Q#408 - >Chala.02G058600.1	specific	428050	75	213	6.59e-17	79.1449	pfam04652	Vta1	-	cl24167
Q#409 - >Bhyb26.D01G464600.1	superfamily	426739	1065	1794	0	874.581	cl15642	Glucan_synthase superfamily	-	-
Q#409 - >Bhyb26.D01G464600.1	specific	433841	355	456	1.85e-50	173.949	pfam14288	FKS1_dom1	-	cl16776
Q#409 - >Bhyb26.D01G464600.1	specific	428050	66	204	8.33e-18	81.4561	pfam04652	Vta1	-	cl24167
Q#410 - >SbiSC187.10G062400.1	superfamily	426739	1076	1808	0	892.3	cl15642	Glucan_synthase superfamily	-	-
Q#410 - >SbiSC187.10G062400.1	specific	433841	364	465	5.29e-50	172.793	pfam14288	FKS1_dom1	-	cl16776
Q#410 - >SbiSC187.10G062400.1	specific	428050	75	198	1.63e-16	77.9893	pfam04652	Vta1	-	cl24167
Q#411 - >SbiSC187.10G062400.2	superfamily	426739	1027	1759	0	890.374	cl15642	Glucan_synthase superfamily	-	-
Q#411 - >SbiSC187.10G062400.2	specific	433841	315	416	7.52e-50	172.408	pfam14288	FKS1_dom1	-	cl16776
Q#411 - >SbiSC187.10G062400.2	specific	428050	26	149	2.18e-16	77.2189	pfam04652	Vta1	-	cl24167
Q#412 - >HORVU.MOREX.r3.7HG0658750.1	superfamily	426739	1072	1802	0	884.981	cl15642	Glucan_synthase superfamily	-	-
Q#412 - >HORVU.MOREX.r3.7HG0658750.1	specific	433841	362	463	2.08e-50	173.949	pfam14288	FKS1_dom1	-	cl16776
Q#412 - >HORVU.MOREX.r3.7HG0658750.1	specific	428050	73	180	3.05e-16	76.8337	pfam04652	Vta1	-	cl24167
Q#413 - >TraesCS7D03G0330700.1	superfamily	426739	1072	1801	0	884.211	cl15642	Glucan_synthase superfamily	-	-
Q#413 - >TraesCS7D03G0330700.1	specific	433841	362	463	1.06e-50	174.719	pfam14288	FKS1_dom1	-	cl16776
Q#413 - >TraesCS7D03G0330700.1	specific	428050	73	180	2.44e-16	77.2189	pfam04652	Vta1	-	cl24167
Q#414 - >TraesCS7D03G0330700.2	superfamily	426739	1031	1760	0	884.981	cl15642	Glucan_synthase superfamily	-	-
Q#414 - >TraesCS7D03G0330700.2	specific	433841	362	463	1.19e-50	174.719	pfam14288	FKS1_dom1	-	cl16776
Q#414 - >TraesCS7D03G0330700.2	specific	428050	73	180	2.76e-16	77.2189	pfam04652	Vta1	-	cl24167
Q#415 - >TraesCS7B03G0132300.1	superfamily	426739	1071	1814	0	894.996	cl15642	Glucan_synthase superfamily	-	-
Q#415 - >TraesCS7B03G0132300.1	specific	433841	361	462	9.67e-51	174.719	pfam14288	FKS1_dom1	-	cl16776
Q#415 - >TraesCS7B03G0132300.1	specific	428050	72	179	2.28e-16	77.2189	pfam04652	Vta1	-	cl24167
Q#416 - >TraesCS7A03G0343200.1	superfamily	426739	1043	1772	0	886.907	cl15642	Glucan_synthase superfamily	-	-
Q#416 - >TraesCS7A03G0343200.1	specific	433841	333	434	1.35e-50	174.334	pfam14288	FKS1_dom1	-	cl16776
Q#416 - >TraesCS7A03G0343200.1	specific	428050	44	151	3.64e-16	76.8337	pfam04652	Vta1	-	cl24167
Q#417 - >Sevir.4G048600.1	superfamily	426739	1022	1751	0	890.374	cl15642	Glucan_synthase superfamily	-	-
Q#417 - >Sevir.4G048600.1	specific	433841	315	416	4.25e-51	175.875	pfam14288	FKS1_dom1	-	cl16776
Q#417 - >Sevir.4G048600.1	specific	428050	26	133	2.03e-16	77.6041	pfam04652	Vta1	-	cl24167
Q#418 - >Sobic.010G064200.1	superfamily	426739	1027	1759	0	890.374	cl15642	Glucan_synthase superfamily	-	-
Q#418 - >Sobic.010G064200.1	specific	433841	315	416	7.52e-50	172.408	pfam14288	FKS1_dom1	-	cl16776
Q#418 - >Sobic.010G064200.1	specific	428050	26	149	2.18e-16	77.2189	pfam04652	Vta1	-	cl24167
Q#419 - >Thint.J07G183800.1	superfamily	426739	1071	1800	0	884.211	cl15642	Glucan_synthase superfamily	-	-
Q#419 - >Thint.J07G183800.1	specific	433841	361	462	1.17e-50	174.719	pfam14288	FKS1_dom1	-	cl16776
Q#419 - >Thint.J07G183800.1	specific	428050	72	179	2.96e-16	77.2189	pfam04652	Vta1	-	cl24167
Q#420 - >Thint.V07G173700.1	superfamily	426739	1074	1803	0	886.522	cl15642	Glucan_synthase superfamily	-	-
Q#420 - >Thint.V07G173700.1	specific	433841	364	465	1.74e-51	177.03	pfam14288	FKS1_dom1	-	cl16776
Q#420 - >Thint.V07G173700.1	specific	428050	75	182	2.21e-16	77.6041	pfam04652	Vta1	-	cl24167
Q#421 - >Thint.S07G172000.1	superfamily	426739	1073	1802	0	884.211	cl15642	Glucan_synthase superfamily	-	-
Q#421 - >Thint.S07G172000.1	specific	433841	363	464	9.87e-51	174.719	pfam14288	FKS1_dom1	-	cl16776
Q#421 - >Thint.S07G172000.1	specific	428050	74	181	4.15e-16	76.4485	pfam04652	Vta1	-	cl24167
Q#422 - >SbWray.10G060000.1	superfamily	426739	1111	1843	0	893.841	cl15642	Glucan_synthase superfamily	-	-
Q#422 - >SbWray.10G060000.1	specific	433841	399	500	3.62e-50	173.178	pfam14288	FKS1_dom1	-	cl16776
Q#422 - >SbWray.10G060000.1	specific	428050	94	233	1.94e-14	71.8261	pfam04652	Vta1	-	cl24167
